# Supplementary material for: Potential-dependent polaron formation activates TiO2 for the hydrogen evolution reaction
Source: Nat Commun. 2026 Jan 28;17:2104. doi: 10.1038/s41467-026-68892-5 (PMC12953770; doi:10.1038/s41467-026-68892-5)
Supplement: Supplementary file 3 — Source Data [file 41467_2026_68892_MOESM3_ESM.xls]

## Sheet: Figure 1b
TiO2(101)			Au(111)				Excess electrons	Fermi level
U vs. SHE	Fermi level	Excess electrons	U vs. SHE	Fermi level	Excess electrons		0.29	-3.46
0	-3.46	0.29	0	-3.574	0.062		0.438	-3.04
-0.5	-3.04	0.438	-0.5	-3.062	0.102		0.72	-3.75
-1	-3.75	0.72	-1	-2.611	0.14		0.84	-3.76
-1.3	-3.76	0.84	-1.5	-2.137	0.18		0.96	-3.54
-1.6	-3.54	0.96	-2	-1.639	0.224		1.09	-1.66
-2	-1.66	1.09	-2.5	-1.297	0.255		1.261	-1.54
-2.4	-1.54	1.261	-3	-0.789	0.302		1.73	-1.79
-3	-1.79	1.73

## Sheet: Figure 2a
-1.8V		-1.9V		-2.0V		-2.1V		-2.2V		-2.3V		-2.4V		-3.0V
-170	-71018.3	-170	-36097.9	-170	-769.571	-170	39867.5	-170	77650	-170	118597	-170	158434	-179	209636
-169	-71041	-169	-36002.1	-169	-920.914	-169	39523.6	-169	78357.6	-169	119816	-169	158356	-178	209680
-168	-71037.8	-168	-35896.3	-168	-989.829	-168	39393.5	-168	78860.7	-168	119992	-168	158466	-177	209691
-167	-70979.9	-167	-35736.8	-167	-966.457	-167	39153.6	-167	79253.9	-167	118779	-167	158969	-176	209642
-166	-70979.2	-166	-35723.8	-166	-851.029	-166	39637.7	-166	79307.4	-166	117931	-166	159057	-175	209668
-165	-70955.7	-165	-35850.2	-165	-851.286	-165	39918.9	-165	78702.3	-165	118474	-165	159019	-174	209655
-164	-70871.4	-164	-35995.9	-164	-819.486	-164	39841.8	-164	78227.6	-164	119031	-164	158506	-173	209621
-163	-70792.8	-163	-36007.4	-163	-951.143	-163	39402.2	-163	78217.4	-163	119219	-163	158173	-172	209639
-162	-70763.3	-162	-36032.6	-162	-1199.86	-162	38781.4	-162	78895.3	-162	119367	-162	157923	-171	209607
-161	-70736.6	-161	-36119.6	-161	-1364.29	-161	38339.2	-161	79118	-161	119246	-161	158340	-170	209640
-160	-70824.9	-160	-36133.3	-160	-1164.71	-160	38039.6	-160	79125.3	-160	119128	-160	158851	-169	209696
-159	-70902	-159	-36000.6	-159	-852.8	-159	38437.4	-159	78953.4	-159	119489	-159	159296	-168	209671
-158	-70884.2	-158	-35878.9	-158	-749.086	-158	38897.8	-158	79691.3	-158	119610	-158	159682	-167	209674
-157	-70835.8	-157	-35861.5	-157	-811.314	-157	39307.7	-157	79844.8	-157	119270	-157	159511	-166	209671
-156	-70841.3	-156	-35829.9	-156	-865.2	-156	38915.9	-156	79241.1	-156	118459	-156	159521	-165	209699
-155	-70853.3	-155	-35889.4	-155	-835.657	-155	39387.9	-155	78436.9	-155	117664	-155	159260	-164	209702
-154	-70840.9	-154	-36049.2	-154	-851.229	-154	39489.7	-154	78565.1	-154	118473	-154	159240	-163	209747
-153	-70767.5	-153	-36232.1	-153	-949.857	-153	39291.3	-153	78886.1	-153	120157	-153	158769	-162	209695
-152	-70709.7	-152	-36196.3	-152	-1020.69	-152	38584	-152	79030.8	-152	120821	-152	159066	-161	209745
-151	-70895.6	-151	-35976.6	-151	-942.457	-151	38372.2	-151	78919.2	-151	119938	-151	159068	-160	209747
-150	-71164.7	-150	-35695.9	-150	-845.143	-150	38677.6	-150	78650.4	-150	119624	-150	158396	-159	209712
-149	-71194.1	-149	-35687.6	-149	-766.314	-149	39004.9	-149	78341.2	-149	119971	-149	157861	-158	209692
-148	-71160.8	-148	-35884.4	-148	-846.114	-148	39194.1	-148	78149.5	-148	120035	-148	157643	-157	209713
-147	-71177.3	-147	-36081.7	-147	-879.343	-147	39507.8	-147	78237.9	-147	119300	-147	157442	-156	209673
-146	-71219.1	-146	-36063.4	-146	-916.571	-146	39718.4	-146	79083.1	-146	119108	-146	157516	-155	209675
-145	-71099.6	-145	-35959.8	-145	-874.286	-145	39615.7	-145	79631.7	-145	119024	-145	158173	-154	209700
-144	-71009.9	-144	-35928.2	-144	-831.743	-144	39228.4	-144	79173.6	-144	118988	-144	158347	-153	209701
-143	-70870.5	-143	-36025	-143	-796.743	-143	39166	-143	78494.8	-143	118989	-143	157982	-152	209709
-142	-70819.8	-142	-36042.7	-142	-865.286	-142	39233.8	-142	78923.6	-142	120064	-142	157927	-151	209689
-141	-70892.6	-141	-35913.2	-141	-959.257	-141	39959.8	-141	79576.8	-141	119859	-141	158248	-150	209703
-140	-71022.1	-140	-35829.4	-140	-928.514	-140	40366.1	-140	79284.4	-140	119761	-140	158878	-149	209740
-139	-71057.6	-139	-35870.6	-139	-878.829	-139	39833.5	-139	78195.6	-139	119587	-139	159328	-148	209720
-138	-71031.3	-138	-35953.7	-138	-787.829	-138	38446.1	-138	77485.2	-138	119873	-138	159431	-147	209712
-137	-71048.1	-137	-36020.4	-137	-797.143	-137	37764.1	-137	77429.7	-137	119536	-137	159011	-146	209750
-136	-71055.1	-136	-36101.2	-136	-931.229	-136	38329	-136	77470	-136	118853	-136	158209	-145	209713
-135	-70957.7	-135	-36159.1	-135	-1072.71	-135	39123.4	-135	78048.4	-135	118057	-135	157756	-144	209701
-134	-70924.1	-134	-36118.8	-134	-999.886	-134	39249.1	-134	78611.7	-134	118114	-134	157999	-143	209696
-133	-71077.7	-133	-36012	-133	-874	-133	38496	-133	79055.2	-133	118951	-133	158371	-142	209679
-132	-71259.8	-132	-35931.1	-132	-910.4	-132	38092.7	-132	78766.4	-132	119017	-132	157868	-141	209696
-131	-71184.4	-131	-35975.5	-131	-952.943	-131	38050.8	-131	78552.9	-131	118195	-131	157318	-140	209757
-130	-70967.4	-130	-35988.5	-130	-902.286	-130	38247.7	-130	78867.7	-130	118316	-130	157707	-139	209724
-129	-70903.8	-129	-35997	-129	-814.629	-129	37574.3	-129	79382	-129	119338	-129	158602	-138	209679
-128	-70958.6	-128	-36010.1	-128	-871.857	-128	37851.4	-128	78958.3	-128	120048	-128	159310	-137	209685
-127	-71031.2	-127	-36014	-127	-934.343	-127	39357.4	-127	77784.1	-127	119425	-127	159429	-136	209683
-126	-71074.9	-126	-35934	-126	-954.771	-126	40897.4	-126	77810.7	-126	118390	-126	159299	-135	209722
-125	-71116.9	-125	-35868.4	-125	-1013.31	-125	40773.6	-125	78644	-125	118176	-125	159050	-134	209692
-124	-71089	-124	-35866.6	-124	-1079.71	-124	39774.2	-124	79081	-124	118629	-124	158997	-133	209681
-123	-70941.8	-123	-35897.2	-123	-1133.8	-123	39746.1	-123	78561.8	-123	118622	-123	159295	-132	209688
-122	-70771.6	-122	-35963.5	-122	-1186.8	-122	39466.8	-122	77689.7	-122	118050	-122	159833	-131	209705
-121	-70738.6	-121	-36028.7	-121	-1252.09	-121	39076.1	-121	77564.9	-121	117659	-121	159757	-130	209694
-120	-70867.4	-120	-36102.8	-120	-1117.89	-120	39158.7	-120	77801.7	-120	117884	-120	159033	-129	209662
-119	-71005.4	-119	-36108.4	-119	-887.486	-119	40002.4	-119	78234	-119	118650	-119	158361	-128	209679
-118	-71083.5	-118	-36127.6	-118	-831.657	-118	40156.4	-118	78344	-118	119449	-118	158138	-127	209678
-117	-71155.1	-117	-36005.1	-117	-938.914	-117	39774.5	-117	78274	-117	119126	-117	158434	-126	209726
-116	-71071.8	-116	-35841	-116	-993.686	-116	39647.2	-116	78116.6	-116	118605	-116	159032	-125	209697
-115	-70934.7	-115	-35783.2	-115	-969.971	-115	39765.9	-115	77817.3	-115	118243	-115	159423	-124	209734
-114	-70823.5	-114	-35902.5	-114	-938.743	-114	39433	-114	77902.2	-114	117852	-114	159012	-123	209742
-113	-70868	-113	-35951.4	-113	-867.057	-113	39237.5	-113	77813.9	-113	116930	-113	158934	-122	209703
-112	-70971.9	-112	-35876	-112	-837.886	-112	39753	-112	77544.2	-112	117129	-112	159149	-121	209727
-111	-71114.9	-111	-35885.3	-111	-830.257	-111	40908.1	-111	77319.6	-111	117970	-111	159413	-120	209702
-110	-71173.7	-110	-35956.5	-110	-883.829	-110	40642.3	-110	77283	-110	118650	-110	159452	-119	209692
-109	-71174.5	-109	-36057	-109	-918.429	-109	39198.6	-109	77461.5	-109	118778	-109	159492	-118	209693
-108	-71229.8	-108	-36070.6	-108	-938.514	-108	38487.7	-108	78031.2	-108	118805	-108	159559	-117	209677
-107	-71249.4	-107	-36062.9	-107	-829	-107	39037.9	-107	78821.6	-107	118793	-107	159224	-116	209671
-106	-71225	-106	-36000.8	-106	-806.629	-106	39127.7	-106	79116.1	-106	118341	-106	158938	-115	209665
-105	-71203.2	-105	-35955.9	-105	-853.171	-105	38784.7	-105	78846.2	-105	117933	-105	158234	-114	209671
-104	-71308.2	-104	-35884.6	-104	-928.2	-104	38438.1	-104	79104	-104	117939	-104	157881	-113	209676
-103	-71314.2	-103	-35802	-103	-813.257	-103	38518.6	-103	78996.3	-103	117964	-103	158047	-112	209711
-102	-71149.4	-102	-35774	-102	-724.829	-102	38507.9	-102	78540.3	-102	117576	-102	159546	-111	209683
-101	-70964.5	-101	-35910.2	-101	-739.543	-101	38293.6	-101	77587.9	-101	116571	-101	160659	-110	209665
-100	-70914.7	-100	-36058.7	-100	-852.514	-100	37626.6	-100	77409.3	-100	116687	-100	161042	-109	209672
-99	-70957	-99	-35996.6	-99	-886.057	-99	37121.7	-99	78091.4	-99	117692	-99	160278	-108	209635
-98	-71009.7	-98	-35896.6	-98	-851.571	-98	37553.1	-98	79187.5	-98	118944	-98	159826	-107	209683
-97	-71142	-97	-35937.4	-97	-834.4	-97	38349.8	-97	79553.1	-97	119063	-97	159273	-106	209662
-96	-71274.9	-96	-35917.7	-96	-811.886	-96	39394.6	-96	79431.6	-96	118684	-96	158759	-105	209683
-95	-71254.3	-95	-35805.4	-95	-828.657	-95	39169.7	-95	79400.9	-95	118745	-95	158549	-104	209667
-94	-71161.7	-94	-35844.2	-94	-827.657	-94	38122.6	-94	79141.8	-94	119193	-94	158707	-103	209668
-93	-71081.1	-93	-35914.9	-93	-828.257	-93	37354.3	-93	78786.2	-93	119103	-93	158635	-102	209677
-92	-71080.3	-92	-35905.8	-92	-837.086	-92	37833	-92	78031.5	-92	118530	-92	158000	-101	209684
-91	-70996.9	-91	-35829.8	-91	-805.743	-91	38526.5	-91	77465	-91	118140	-91	157766	-100	209685
-90	-70928.9	-90	-35871.1	-90	-827	-90	39166.2	-90	77803	-90	118124	-90	157723	-99	209651
-89	-70845.8	-89	-35826.6	-89	-948.571	-89	38978.8	-89	78475.1	-89	118098	-89	158167	-98	209678
-88	-70837.6	-88	-35721.4	-88	-1142.83	-88	37931.2	-88	79114	-88	118301	-88	158473	-97	209637
-87	-70852.8	-87	-35726.5	-87	-1096.51	-87	37271.4	-87	79318.2	-87	118488	-87	158680	-96	209678
-86	-70912.9	-86	-35834.9	-86	-968.2	-86	37853.5	-86	79127.6	-86	118701	-86	158609	-95	209694
-85	-70968.4	-85	-35941.6	-85	-854.2	-85	38869.3	-85	77614	-85	119327	-85	158292	-94	209671
-84	-70981.2	-84	-35988.8	-84	-959.343	-84	39215.2	-84	76010.3	-84	119520	-84	157671	-93	209724
-83	-70968.2	-83	-36013.7	-83	-1030.69	-83	38988.6	-83	76031.4	-83	118361	-83	158000	-92	209687
-82	-70974.9	-82	-35981.7	-82	-962.943	-82	39205.2	-82	77523.8	-82	116591	-82	158969	-91	209707
-81	-71009.2	-81	-35886.8	-81	-857.2	-81	39554.1	-81	78840.8	-81	116388	-81	159837	-90	209644
-80	-71056.3	-80	-35840.2	-80	-882.971	-80	39942.4	-80	78835.7	-80	117251	-80	159683	-89	209705
-79	-71119.5	-79	-35791.4	-79	-950.914	-79	40224.6	-79	78670.2	-79	117663	-79	158975	-88	209699
-78	-71092.9	-78	-35836	-78	-915.657	-78	40689.3	-78	78585.7	-78	117784	-78	158508	-87	209695
-77	-71035.1	-77	-35955.8	-77	-912.4	-77	40145.7	-77	77646.4	-77	118153	-77	158922	-86	209711
-76	-71007.9	-76	-36046.8	-76	-938.829	-76	38686.9	-76	77554.7	-76	118147	-76	159325	-85	209716
-75	-71025.9	-75	-36142.6	-75	-1024.86	-75	37763	-75	79064	-75	117582	-75	158468	-84	209677
-74	-71019.1	-74	-36157.9	-74	-1116.03	-74	37829.5	-74	80515.2	-74	117453	-74	157132	-83	209682
-73	-71103.5	-73	-36025.4	-73	-1100.46	-73	38019.1	-73	79020.2	-73	118106	-73	156407	-82	209662
-72	-71178	-72	-35803.5	-72	-954.686	-72	38181.3	-72	76874	-72	118555	-72	156646	-81	209673
-71	-71057.3	-71	-35730.2	-71	-826.286	-71	38613.2	-71	76131.8	-71	118675	-71	157745	-80	209675
-70	-70897.5	-70	-35789.2	-70	-754.714	-70	39266.5	-70	77116.8	-70	119067	-70	158866	-79	209659
-69	-70872.4	-69	-35899.6	-69	-757.314	-69	40192.4	-69	77866.3	-69	119134	-69	159656	-78	209703
-68	-71013.6	-68	-35972.7	-68	-778.857	-68	40717	-68	78099.2	-68	118517	-68	160039	-77	209661
-67	-71166.3	-67	-35967.2	-67	-828.143	-67	39861.6	-67	77794	-67	118359	-67	159717	-76	209664
-66	-71169.9	-66	-35981.4	-66	-945.229	-66	38603.8	-66	77686.9	-66	119200	-66	159017	-75	209675
-65	-70997.4	-65	-36011	-65	-1040.23	-65	38624.3	-65	77446.3	-65	119284	-65	158292	-74	209650
-64	-70873.3	-64	-36030	-64	-957.457	-64	39706.3	-64	77422.1	-64	118304	-64	158368	-73	209656
-63	-70843.2	-63	-36013.7	-63	-837.086	-63	40433	-63	77528.2	-63	117950	-63	158382	-72	209672
-62	-70879.5	-62	-36110.2	-62	-874.829	-62	40418.1	-62	77378.1	-62	118582	-62	157844	-71	209667
-61	-70853.7	-61	-36168.7	-61	-965.943	-61	39468.5	-61	77304.6	-61	118866	-61	157092	-70	209684
-60	-70875.8	-60	-36106.2	-60	-995.086	-60	38609.4	-60	77856.3	-60	118832	-60	156891	-69	209650
-59	-70879.3	-59	-35951.3	-59	-1011.49	-59	38237.1	-59	79180.9	-59	119401	-59	157577	-68	209639
-58	-70915.5	-58	-35906.4	-58	-1004.66	-58	38228.1	-58	80399.6	-58	120027	-58	157740	-67	209645
-57	-70977.7	-57	-35950.8	-57	-1037.31	-57	38045.4	-57	80234.7	-57	119140	-57	158003	-66	209650
-56	-71016.7	-56	-35987	-56	-1199.23	-56	37975.1	-56	78971.5	-56	117433	-56	157943	-65	209616
-55	-71015	-55	-35929.4	-55	-1232.8	-55	38180.1	-55	77891.6	-55	116968	-55	158056	-64	209642
-54	-70928.3	-54	-35832.9	-54	-1063.63	-54	38881.3	-54	77607.9	-54	117368	-54	158605	-63	209617
-53	-70867.6	-53	-35727.9	-53	-883.343	-53	38983.1	-53	77649.2	-53	118160	-53	159023	-62	209637
-52	-70851.5	-52	-35745	-52	-966.2	-52	38575.7	-52	77119	-52	118805	-52	158697	-61	209675
-51	-70927.9	-51	-35924	-51	-1018	-51	38199.3	-51	77256.5	-51	118574	-51	157936	-60	209628
-50	-71050.1	-50	-36103.7	-50	-1017.34	-50	38002.3	-50	77737.3	-50	117478	-50	157812	-59	209625
-49	-71145.3	-49	-36170.6	-49	-1009.4	-49	37911.6	-49	78225.1	-49	116322	-49	157637	-58	209651
-48	-71084.7	-48	-36025.3	-48	-1108.49	-48	37925.3	-48	77858.4	-48	116914	-48	157654	-57	209625
-47	-70928.3	-47	-35948.8	-47	-1133	-47	38569.6	-47	77779	-47	117992	-47	157753	-56	209614
-46	-70891.7	-46	-35909.4	-46	-1023.46	-46	38275.2	-46	78097.6	-46	119220	-46	157308	-55	209610
-45	-70957.7	-45	-35931.2	-45	-967.429	-45	37568.4	-45	78236.6	-45	119383	-45	157094	-54	209669
-44	-70934.4	-44	-35903	-44	-989.771	-44	37470.7	-44	78513.9	-44	119215	-44	157978	-53	209665
-43	-70908.5	-43	-35940.6	-43	-1136.46	-43	38838.4	-43	78272.7	-43	118683	-43	159010	-52	209663
-42	-71027.8	-42	-35950.4	-42	-1097.49	-42	39045.8	-42	77937.7	-42	117853	-42	158616	-51	209638
-41	-71007.8	-41	-36094.5	-41	-1126.57	-41	38876.5	-41	77631.4	-41	117421	-41	157544	-50	209635
-40	-70781.8	-40	-36223.2	-40	-1099.49	-40	38866.8	-40	78281.6	-40	118260	-40	157421	-49	209646
-39	-70724.4	-39	-36254.1	-39	-1136.54	-39	39219.4	-39	78876.9	-39	119078	-39	157314	-48	209641
-38	-70863.3	-38	-36172.2	-38	-1002.46	-38	38727.8	-38	79024.2	-38	118512	-38	157396	-47	209618
-37	-70996.8	-37	-36249	-37	-975.143	-37	38405	-37	78180.7	-37	117038	-37	157866	-46	209621
-36	-71008.2	-36	-36235.3	-36	-948	-36	39161.7	-36	77553	-36	116953	-36	158084	-45	209658
-35	-71003.6	-35	-36069.2	-35	-953.943	-35	39679.2	-35	78130.4	-35	118294	-35	157351	-44	209634
-34	-70896.8	-34	-35911	-34	-1012.71	-34	39419.9	-34	78969	-34	119654	-34	156495	-43	209617
-33	-70796.9	-33	-35861.7	-33	-1114.23	-33	38412.6	-33	79798.4	-33	119641	-33	156672	-42	209633
-32	-70793.2	-32	-35871.9	-32	-1143.54	-32	38787.5	-32	80210.6	-32	119761	-32	156650	-41	209628
-31	-70837.6	-31	-35819.7	-31	-1168.83	-31	39603.2	-31	80351.4	-31	119755	-31	156516	-40	209619
-30	-70819.2	-30	-35793.2	-30	-1257.97	-30	39601.4	-30	78979.2	-30	119633	-30	156252	-39	209626
-29	-70756.4	-29	-35798.7	-29	-1194.57	-29	38823.8	-29	77612.8	-29	119256	-29	156502	-38	209585
-28	-70790.3	-28	-35865.4	-28	-1052.29	-28	38032.9	-28	77575.8	-28	119304	-28	157195	-37	209615
-27	-70954.1	-27	-35976.3	-27	-1011.4	-27	38098.8	-27	78425.4	-27	119051	-27	158192	-36	209623
-26	-71080.1	-26	-36126.7	-26	-1184.54	-26	38246.2	-26	78777.2	-26	118666	-26	158563	-35	209621
-25	-71111.3	-25	-36237.6	-25	-1158.97	-25	38772.8	-25	78387.5	-25	117826	-25	158017	-34	209602
-24	-71082.4	-24	-36215.1	-24	-1070.43	-24	39101.3	-24	78408	-24	116971	-24	157668	-33	209636
-23	-71069.9	-23	-35991.7	-23	-1027.54	-23	39297.7	-23	78402.5	-23	117448	-23	157772	-32	209614
-22	-71052.5	-22	-35874.7	-22	-1137.49	-22	39094.3	-22	78201.8	-22	119261	-22	157663	-31	209600
-21	-71012.9	-21	-35881.2	-21	-1149.17	-21	39088.4	-21	77867.6	-21	120609	-21	157326	-30	209629
-20	-70986.4	-20	-35933	-20	-1108.43	-20	39047.1	-20	78365.7	-20	120267	-20	157449	-29	209636
-19	-70966	-19	-35879.8	-19	-1089.83	-19	38538	-19	78942.2	-19	118694	-19	157350	-28	209663
-18	-70903.1	-18	-35955.4	-18	-1170.86	-18	38188.7	-18	79096.3	-18	117352	-18	157016	-27	209634
-17	-70800.3	-17	-36049.2	-17	-1180.06	-17	38242.5	-17	78895.8	-17	117569	-17	157009	-26	209608
-16	-70784.3	-16	-36080.4	-16	-993	-16	38124.9	-16	78269.5	-16	118671	-16	157388	-25	209596
-15	-70899.4	-15	-36088	-15	-801.314	-15	38138.2	-15	77249.1	-15	118976	-15	157664	-24	209606
-14	-70979.2	-14	-36111.2	-14	-818.8	-14	37910.2	-14	76772.5	-14	117940	-14	158733	-23	209616
-13	-71017.5	-13	-36134.6	-13	-929.343	-13	37923.1	-13	77040.8	-13	116626	-13	159518	-22	209634
-12	-70983.2	-12	-36128.5	-12	-867.686	-12	37815.8	-12	77193.2	-12	116487	-12	158751	-21	209651
-11	-70928.2	-11	-36118.8	-11	-816.771	-11	38277.3	-11	76764.3	-11	117325	-11	157328	-20	209632
-10	-70894.5	-10	-36011.4	-10	-836.657	-10	38913.7	-10	77125.5	-10	118533	-10	157145	-19	209654
-9	-70966.8	-9	-35948.7	-9	-970.286	-9	39560.4	-9	78438.2	-9	119214	-9	157494	-18	209618
-8	-71049.8	-8	-35965	-8	-1045	-8	39511.5	-8	79501.7	-8	119299	-8	157359	-17	209608
-7	-71077.1	-7	-35982.9	-7	-1052.71	-7	38835.2	-7	79380	-7	118897	-7	157292	-16	209611
-6	-71001.2	-6	-35930.1	-6	-947.343	-6	38658.6	-6	78895.6	-6	119295	-6	157505	-15	209648
-5	-70809.9	-5	-35893.2	-5	-858.429	-5	38850.7	-5	78634.9	-5	120295	-5	156990	-14	209614
-4	-70594.7	-4	-35946.7	-4	-843.857	-4	38737.4	-4	78506.8	-4	119946	-4	156419	-13	209648
-3	-70533.1	-3	-35998.3	-3	-968.657	-3	38193.9	-3	78332	-3	118290	-3	156272	-12	209610
-2	-70770.2	-2	-36057.8	-2	-1183.26	-2	37477.6	-2	78503.7	-2	116747	-2	157568	-11	209603
-1	-70973.4	-1	-35970.9	-1	-1292.06	-1	37876.1	-1	78835.5	-1	115983	-1	158245	-10	209621
0	-70965.9	0	-35844.2	0	-1172.57	0	38987.8	0	78913	0	116287	0	158793	-9	209650
1	-70863.1	1	-35768.6	1	-1097.4	1	39824	1	78335.3	1	117572	1	158520	-8	209668
2	-70874.9	2	-35823.3	2	-1085.17	2	39587	2	78302.8	2	118773	2	158399	-7	209615
3	-70881.1	3	-35815.7	3	-1049.51	3	39443.9	3	79165.8	3	118526	3	157756	-6	209624
4	-70876.8	4	-35840.2	4	-877.886	4	39690.4	4	79789.4	4	118081	4	157600	-5	209641
5	-70847.7	5	-35792.2	5	-870.8	5	39591.9	5	79209.8	5	118175	5	156956	-4	209624
6	-70817.4	6	-35728.1	6	-997.314	6	39852.9	6	78214.8	6	118735	6	156314	-3	209624
7	-70770.3	7	-35757.3	7	-1176.91	7	39836.9	7	77394.1	7	119467	7	156350	-2	209637
8	-70833	8	-35844.5	8	-1247.37	8	39554.4	8	76584.5	8	119470	8	157229	-1	209632
9	-71010.1	9	-35891.3	9	-1184.69	9	38812.6	9	75866.7	9	119181	9	158086	0	209634
10	-71168.5	10	-35943.5	10	-1134.4	10	38823.5	10	76033.6	10	118864	10	158343	1	209595
11	-71117.8	11	-36089.5	11	-986	11	38910.5	11	76777.1	11	118743	11	157799	2	209604
12	-70984.9	12	-36146.2	12	-1022.57	12	38620	12	77558.2	12	118612	12	156841	3	209637
13	-70914.8	13	-36047.3	13	-1057.34	13	37805.1	13	77874.3	13	118754	13	156827	4	209619
14	-70899.1	14	-35958.2	14	-1085.83	14	37482.8	14	78520.8	14	119168	14	157433	5	209620
15	-70899.9	15	-35964.9	15	-959.971	15	37230.4	15	79264.7	15	119040	15	157508	6	209632
16	-70919.5	16	-36020.1	16	-998.743	16	36939.7	16	79491.2	16	117894	16	157163	7	209657
17	-70957.4	17	-36058.5	17	-1001.26	17	37701.5	17	78924.6	17	117875	17	156878	8	209651
18	-70988.6	18	-36057.6	18	-929.886	18	39295	18	78655.3	18	118961	18	156676	9	209638
19	-70949.8	19	-36123.5	19	-927.086	19	40683.1	19	79027.7	19	119503	19	156869	10	209652
20	-70776.3	20	-36124.1	20	-1022.23	20	40944.4	20	78959.7	20	118338	20	157572	11	209597
21	-70747.2	21	-36053.9	21	-997.657	21	40520.3	21	78281.8	21	117976	21	158041	12	209625
22	-70851.6	22	-35807.4	22	-977.886	22	39851.6	22	77582.5	22	118096	22	157975	13	209649
23	-70993.1	23	-35775.6	23	-1121.17	23	39399.5	23	77654.1	23	118807	23	157830	14	209600
24	-70993.6	24	-35875.9	24	-1213.49	24	39045.7	24	77850.6	24	119688	24	157891	15	209586
25	-70945.7	25	-35998.4	25	-1122.43	25	38832.7	25	78279.7	25	120531	25	158241	16	209591
26	-70875.7	26	-35990.5	26	-961.686	26	39453.3	26	78548.4	26	119697	26	158459	17	209589
27	-70803.9	27	-35928.6	27	-862.6	27	39636	27	78510.4	27	118288	27	158136	18	209584
28	-70831.9	28	-35888.6	28	-923.714	28	39011.5	28	77531.2	28	118171	28	157178	19	209609
29	-70931.6	29	-35919.7	29	-1058.63	29	38179.9	29	77083.8	29	119136	29	156774	20	209644
30	-71075.4	30	-36078.2	30	-1086	30	37511	30	77691.8	30	119626	30	156941	21	209636
31	-71064.5	31	-36150.4	31	-909.514	31	37105.3	31	78945.3	31	119617	31	157271	22	209625
32	-71010.3	32	-36093.6	32	-877.886	32	37551.3	32	79319.5	32	119873	32	157167	23	209616
33	-70971.2	33	-35961.4	33	-994.857	33	39024.6	33	79041.1	33	119910	33	157303	24	209629
34	-70955.8	34	-35962.3	34	-1127.77	34	39583.1	34	78177.7	34	119464	34	157835	25	209627
35	-70910.7	35	-35939	35	-1123.26	35	39034.3	35	77838.5	35	118753	35	158277	26	209618
36	-70829.5	36	-35917.5	36	-1128.91	36	37685.4	36	78345.4	36	117774	36	158096	27	209636
37	-70865.9	37	-35876	37	-1125.34	37	36705.9	37	79699	37	117271	37	157302	28	209591
38	-70936	38	-35931.4	38	-1143.2	38	37036.9	38	80173.9	38	117982	38	156518	29	209606
39	-70977.1	39	-35949.3	39	-1077.43	39	38222.9	39	80542.4	39	118650	39	156447	30	209618
40	-70908.9	40	-35965.7	40	-955.543	40	38992.1	40	80448.6	40	118688	40	156528	31	209623
41	-70899.6	41	-35932.1	41	-815.771	41	38695.8	41	80273.6	41	118065	41	156329	32	209633
42	-70822.2	42	-35893.2	42	-815.743	42	38901.1	42	78973.9	42	117910	42	156337	33	209603
43	-70737.7	43	-35877.2	43	-875.629	43	38890.6	43	78122.5	43	118173	43	156857	34	209619
44	-70773.2	44	-35905.6	44	-943.286	44	38187.3	44	78105.7	44	119087	44	157041	35	209628
45	-70946.9	45	-35939.1	45	-990.514	45	37669.4	45	79450.1	45	119333	45	156699	36	209631
46	-71025.7	46	-35990.1	46	-1062.8	46	37852.2	46	81108.4	46	118909	46	156400	37	209654
47	-71007.3	47	-35911.8	47	-1109.86	47	38352.9	47	81113.7	47	117964	47	156320	38	209657
48	-71067.6	48	-35889.2	48	-1120.34	48	38669.6	48	80020.4	48	117038	48	156903	39	209677
49	-71240.8	49	-35887.3	49	-1007.2	49	38619.4	49	78840.6	49	117280	49	157659	40	209603
50	-71322.8	50	-36014.4	50	-949.514	50	38933.1	50	77958.6	50	118625	50	157667	41	209667
51	-71263	51	-35974.7	51	-845.829	51	39591.8	51	77354.1	51	119811	51	157072	42	209649
52	-71117.9	52	-35956.3	52	-713.6	52	40300.7	52	78095.3	52	119214	52	157012	43	209653
53	-71052.5	53	-35918.5	53	-654.286	53	40151.7	53	78394.6	53	118684	53	157505	44	209666
54	-70997.4	54	-35939.4	54	-755.571	54	39702.1	54	77846.5	54	118712	54	158237	45	209692
55	-71026.7	55	-35919.8	55	-828.743	55	38625.7	55	78155.4	55	118895	55	158472	46	209651
56	-71045	56	-35974.4	56	-892.343	56	37729.9	56	80023.4	56	118131	56	158124	47	209681
57	-71027.6	57	-35990.2	57	-1078.6	57	38224.3	57	80821.6	57	117277	57	157637	48	209668
58	-70994.9	58	-35980.4	58	-1186.49	58	38974.2	58	79487.8	58	117460	58	157670	49	209663
59	-70980.1	59	-35972.9	59	-1110.97	59	39481.4	59	77967.2	59	117799	59	158018	50	209647
60	-71069.9	60	-35922.5	60	-849.571	60	39375.9	60	77277.7	60	117727	60	158242	51	209665
61	-71143.9	61	-35885.8	61	-682.8	61	39686.9	61	77981.9	61	117867	61	157785	52	209660
62	-71143.1	62	-35980.6	62	-664.286	62	39713.2	62	78778.5	62	118538	62	156783	53	209692
63	-71033.8	63	-36123.6	63	-852.029	63	40048.1	63	79581.2	63	118392	63	156319	54	209659
64	-70970.4	64	-36177.1	64	-1006.8	64	39958.4	64	79764.1	64	117503	64	156041	55	209672
65	-70981.2	65	-36079	65	-1092.77	65	39849.6	65	79177.8	65	117575	65	156496	56	209656
66	-70964.3	66	-35985.8	66	-1089.4	66	39749.4	66	78257.5	66	117845	66	157129	57	209664
67	-70918.8	67	-35883.4	67	-1051.57	67	39660.1	67	77663.1	67	118217	67	157820	58	209680
68	-70912.3	68	-35867.9	68	-973.2	68	39356.5	68	77764.7	68	117959	68	157680	59	209676
69	-71029.5	69	-35811.3	69	-970.143	69	39100.7	69	78285.3	69	117844	69	157953	60	209706
70	-71109.7	70	-35756.5	70	-986.143	70	38318.9	70	79131.1	70	117609	70	157995	61	209677
71	-71031.2	71	-35687.2	71	-1002.6	71	37630.9	71	79773.1	71	117522	71	157540	62	209681
72	-70912.2	72	-35731.6	72	-990.286	72	37598.5	72	79229.7	72	117881	72	156096	63	209713
73	-70887	73	-35786.8	73	-1020.49	73	38105.1	73	78414.2	73	118245	73	155252	64	209711
74	-70972.1	74	-35792.7	74	-1021.57	74	38137.3	74	78059.4	74	118660	74	155489	65	209666
75	-71094.1	75	-35817.8	75	-1044.89	75	38331.6	75	78524.8	75	118671	75	156347	66	209685
76	-71132.5	76	-35912.3	76	-1085.09	76	38753.4	76	78897	76	118406	76	156367	67	209635
77	-71115.4	77	-35963.2	77	-1109.17	77	39209.8	77	79541.9	77	117794	77	156632	68	209684
78	-71045.8	78	-36004	78	-1076.54	78	39578.8	78	79816	78	117190	78	157340	69	209668
79	-71032.9	79	-36037.2	79	-999.657	79	39938.8	79	79684.8	79	117556	79	157962	70	209692
80	-71028.9	80	-35979.3	80	-892.371	80	39081.2	80	78979.5	80	118933	80	157225	71	209683
81	-71081.2	81	-35852.5	81	-866.571	81	38354.3	81	78258.8	81	119822	81	155944	72	209699
82	-70987.2	82	-35784.9	82	-959.114	82	38522.5	82	77968.7	82	119364	82	155387	73	209721
83	-70839.9	83	-35856.5	83	-1108.83	83	39257.8	83	77750.4	83	118055	83	155847	74	209708
84	-70799.9	84	-35980.5	84	-1244.34	84	39187.1	84	77871	84	117695	84	156412	75	209713
85	-70871.1	85	-36044.8	85	-1248.03	85	38982.3	85	78396.8	85	117715	85	156785	76	209678
86	-70912.4	86	-35951.6	86	-1156.83	86	38618.1	86	79075.6	86	117847	86	157308	77	209719
87	-70849	87	-35926.2	87	-1038.66	87	38161	87	78981.4	87	118057	87	157663	78	209707
88	-70846.4	88	-35991.2	88	-1042.26	88	37963.3	88	78552.8	88	119107	88	157204	79	209733
89	-70948.1	89	-36044.6	89	-1089.74	89	38079	89	78115.6	89	120118	89	156588	80	209698
90	-71040.9	90	-35925.2	90	-1074.97	90	38438.4	90	78216.6	90	119836	90	155919	81	209682
91	-71001.4	91	-35786.8	91	-962.886	91	38939.7	91	78995.6	91	118241	91	156071	82	209711
92	-70903.4	92	-35785	92	-899.2	92	39305.6	92	79864.2	92	117148	92	156291	83	209731
93	-70988.2	93	-35783.6	93	-905.086	93	38710.6	93	80489.6	93	117202	93	157356	84	209756
94	-71088.6	94	-35802.2	94	-911.971	94	37437.6	94	80487.2	94	117975	94	157868	85	209733
95	-71034.6	95	-35807	95	-850.829	95	37211.6	95	80171	95	118572	95	157925	86	209730
96	-70924.6	96	-35891.7	96	-912.257	96	37941.4	96	79293.2	96	118864	96	158168	87	209716
97	-70962.5	97	-35981.6	97	-1033.37	97	38803.7	97	79158.2	97	119173	97	158533	88	209724
98	-70932.5	98	-36096.5	98	-1188.77	98	38583.6	98	79170	98	119084	98	157820	89	209714
99	-70766.6	99	-36113.6	99	-1236.2	99	38794.1	99	78932.7	99	118731	99	156992	90	209677
100	-70720.2	100	-36024.7	100	-1264.69	100	38977.7	100	78558.5	100	118558	100	157323	91	209715
101	-70865.7	101	-35991.7	101	-1251.97	101	39256.4	101	78259.1	101	118183	101	157615	92	209700
102	-70953.7	102	-36032.2	102	-1181.31	102	38687.7	102	78351.9	102	118060	102	156556	93	209719
103	-70889.3	103	-36064.9	103	-1063.66	103	37741.2	103	78708.7	103	118519	103	155738	94	209709
104	-70913.4	104	-36069.2	104	-973.571	104	37604.4	104	79090.9	104	119293	104	155763	95	209680
105	-71014.4	105	-36014.8	105	-990.943	105	38418.5	105	78883.5	105	119297	105	156480	96	209694
106	-70999.1	106	-35882.4	106	-1052.63	106	39017.4	106	78385.3	106	118896	106	156738	97	209688
107	-70874.4	107	-35722.5	107	-1117.97	107	38151.6	107	78132.4	107	118610	107	156971	98	209736
108	-70929.2	108	-35686.6	108	-1106.23	108	37760.3	108	78345.8	108	117860	108	156302	99	209736
109	-71039.4	109	-35791.1	109	-1053.6	109	38291	109	78371.7	109	117301	109	156036	100	209701
110	-71023	110	-35905.6	110	-979.457	110	38927.5	110	78286	110	117444	110	156319	101	209683
111	-70983	111	-35928.8	111	-961.057	111	39153.9	111	77955.1	111	117843	111	157294	102	209699
112	-70984.2	112	-35908.4	112	-1002.37	112	38812	112	77749.1	112	118092	112	157226	103	209723
113	-70946.2	113	-35912.5	113	-1166.8	113	37900	113	77366.2	113	118294	113	157389	104	209734
114	-70954.7	114	-35851.2	114	-1275.49	114	37442.5	114	77228.6	114	118690	114	157564	105	209735
115	-70988.1	115	-35851.9	115	-1158.83	115	38138.6	115	77884.7	115	118652	115	157632	106	209704
116	-70931.4	116	-35900.6	116	-996.029	116	38766.8	116	78583.3	116	118336	116	157563	107	209713
117	-70814.8	117	-35956.4	117	-909.429	117	38396.1	117	79165.6	117	118127	117	157910	108	209727
118	-70832.8	118	-35999	118	-889.457	118	37823.9	118	79497.2	118	118325	118	157947	109	209746
119	-70953	119	-36057.1	119	-876.114	119	37651.7	119	79177.7	119	118577	119	157842	110	209736
120	-71054.5	120	-36135.5	120	-942.171	120	37546.2	120	78244	120	117950	120	157631	111	209742
121	-71108.1	121	-36115.1	121	-917.971	121	37475.1	121	77208.9	121	117255	121	157207	112	209729
122	-71114.5	122	-36102.3	122	-797.143	122	37488.2	122	77612	122	116737	122	156598	113	209730
123	-71136.5	123	-36043.2	123	-730.4	123	37134.6	123	78241.9	123	116719	123	156624	114	209761
124	-71112.6	124	-36041	124	-815.857	124	36597.8	124	78989	124	116529	124	156788	115	209747
125	-71079.1	125	-35927.7	125	-970.714	125	36686.7	125	78810.9	125	117171	125	157309	116	209761
126	-71048.6	126	-35824.3	126	-945.029	126	37697.9	126	78084	126	117631	126	157878	117	209755
127	-71063.8	127	-35782	127	-886.171	127	38717.8	127	77774.9	127	118035	127	158239	118	209785
128	-71102.5	128	-35857.3	128	-958.114	128	38979.8	128	78286.8	128	118202	128	157448	119	209785
129	-71042.7	129	-35854.2	129	-1129.91	129	38945.6	129	78944.1	129	118288	129	156618	120	209792
130	-70910	130	-35868.2	130	-1088.77	130	38692.4	130	78945.2	130	118804	130	156084	121	209799
131	-70749	131	-36017.2	131	-952.743	131	38525.2	131	79468.9	131	119476	131	156286	122	209767
132	-70739.3	132	-36166.2	132	-897.514	132	38419.4	132	79546	132	119056	132	156523	123	209770
133	-70903.3	133	-36143.5	133	-983.829	133	38650.1	133	78605.5	133	117569	133	157626	124	209740
134	-70991.1	134	-36000	134	-1115.26	134	38633.5	134	78110.9	134	116881	134	158450	125	209727
135	-70940.9	135	-35959.5	135	-1134.8	135	38395.6	135	78678.7	135	117651	135	158160	126	209761
136	-70812.4	136	-35886	136	-1022.97	136	38839	136	79660.8	136	118300	136	156726	127	209756
137	-70853.8	137	-35876.8	137	-892.229	137	39593.8	137	79990.2	137	118569	137	156070	128	209768
138	-70911.3	138	-35796.8	138	-855.543	138	39575.1	138	79727.3	138	118919	138	156611	129	209781
139	-71002.4	139	-35774.2	139	-811.2	139	39004.6	139	79102.9	139	118995	139	157300	130	209764
140	-71062.5	140	-35827.6	140	-819.514	140	38520.8	140	78960.6	140	118732	140	158177	131	209755
141	-71124	141	-35987.1	141	-924.914	141	38607.1	141	79741.3	141	118557	141	158343	132	209784
142	-71061	142	-35947.8	142	-1035.63	142	39053.6	142	80074	142	118943	142	158233	133	209776
143	-70983.5	143	-35927	143	-986.029	143	39493.6	143	79961.2	143	118515	143	157677	134	209776
144	-71005.9	144	-36055.5	144	-951.571	144	38625.5	144	78954.2	144	118054	144	157208	135	209776
145	-71111.2	145	-36161.6	145	-1003.06	145	37556.5	145	78059.8	145	118067	145	156468	136	209800
146	-71119.6	146	-36017	146	-1083.8	146	37037.3	146	77408.9	146	118541	146	156370	137	209810
147	-71050	147	-35881.8	147	-1007.6	147	37411.1	147	77752.9	147	117983	147	156886	138	209791
148	-70964.1	148	-35910.4	148	-897.971	148	37360.8	148	78092.3	148	117149	148	157040	139	209812
149	-70948.6	149	-36061.1	149	-893.714	149	37078.2	149	77820	149	116762	149	156931	140	209805
150	-70944.2	150	-36046.4	150	-888.514	150	37340.9	150	77185.8	150	117127	150	157346	141	209806
151	-70977.4	151	-35881.9	151	-844.686	151	38347.2	151	77287.6	151	117750	151	158305	142	209781
152	-70999.6	152	-35721.4	152	-901.314	152	38796	152	77846.7	152	117814	152	158875	143	209789
153	-71010.6	153	-35735	153	-1189.43	153	38282.7	153	78053.6	153	118102	153	159112	144	209802
154	-71075.3	154	-35838	154	-1334.31	154	37761.5	154	78122.3	154	118356	154	158138	145	209815
155	-71192.2	155	-35947.5	155	-1268.26	155	37422.5	155	78624.4	155	118589	155	157060	146	209813
156	-71210.5	156	-35991	156	-1057.31	156	37364.2	156	78604.9	156	118400	156	156197	147	209776
157	-71089.3	157	-35947.6	157	-952.686	157	37943.5	157	78074.5	157	118730	157	155973	148	209814
158	-71011.7	158	-35914.5	158	-944.886	158	38603.7	158	77787.7	158	118838	158	155939	149	209826
159	-71039	159	-35956	159	-1021.51	159	39083.1	159	77946.4	159	118569	159	156239	150	209792
160	-71067.1	160	-36005.1	160	-1009.49	160	39310.7	160	77995.9	160	118283	160	156441	151	209835
161	-70959.6	161	-35966.5	161	-924.143	161	38929.9	161	77524.8	161	117811	161	156089	152	209831
162	-70872.1	162	-35826.2	162	-761.514	162	38230.9	162	77358.5	162	117790	162	156245	153	209786
163	-70848.6	163	-35675.5	163	-704.6	163	38155.5	163	77569.5	163	117913	163	156507	154	209777
164	-70867.9	164	-35712.5	164	-817.686	164	38950	164	78051.3	164	118185	164	156356	155	209807
165	-70885.3	165	-35915.3	165	-937.686	165	39141.2	165	77956.7	165	118070	165	156239	156	209803
166	-70958.7	166	-36007.5	166	-958.714	166	38541.4	166	77694.7	166	118405	166	156775	157	209804
167	-70997.1	167	-35940.4	167	-816.2	167	38153.5	167	77831.6	167	118717	167	157408	158	209821
168	-70932.6	168	-35843.9	168	-729.8	168	38479.5	168	78364.2	168	118948	168	157254	159	209818
169	-70888.1	169	-35813.9	169	-722.4	169	38854	169	78922	169	119138	169	157438	160	209869
170	-70832.7	170	-35825.6	170	-941.229	170	38489.9	170	79337.7	170	118542	170	158257	161	209838
171	-70826.3	171	-35894.1	171	-1098.31	171	38491.7	171	78849.1	171	117587	171	159002	162	209830
172	-70862	172	-35919.6	172	-1160.86	172	38326.8	172	78486.7	172	117364	172	158613	163	209825
173	-70955.6	173	-35942.5	173	-1081.97	173	38535.2	173	78030.6	173	117709	173	157945	164	209853
174	-71073.9	174	-35952.2	174	-979.8	174	38911.8	174	77667.6	174	117732	174	157250	165	209836
175	-71182.9	175	-35952.3	175	-874.829	175	38742	175	77030.9	175	116739	175	156936	166	209852
176	-71169.7	176	-35941.5	176	-959.771	176	37384.9	176	77259.7	176	116130	176	156814	167	209849
177	-71018.5	177	-35911.4	177	-1007.57	177	36462.5	177	78265.2	177	116831	177	156993	168	209837
178	-70862.8	178	-35936.5	178	-950.229	178	37265	178	78519.6	178	117904	178	156783	169	209872
179	-70792.8	179	-35997	179	-881.057	179	37784.3	179	77392.4	179	118288	179	156915	170	209867
180	-70741.6	180	-36054	180	-960.771	180	37870.1	180	76363.6	180	117668	180	157437	171	209844
181	-70774.7	181	-36000.2	181	-1098.09	181	37507.6	181	77040.9	181	117073	181	158031	172	209830
182	-70859.1	182	-35940.5	182	-1171.94	182	37398.8	182	78186.4	182	116893	182	157273	173	209872
183	-70914.8	183	-35897.2	183	-1201.6	183	37078.7	183	78627.3	183	117676	183	156681	174	209860
184	-70934.3	184	-35900.6	184	-1136.06	184	37265.6	184	78700.2	184	118447	184	156315	175	209854
185	-70989.4	185	-35909.7	185	-1032.26	185	37382.5	185	78379.5	185	118486	185	156947	176	209855
186	-71078	186	-35927.2	186	-1005.89	186	37934.2	186	77853.2	186	118470	186	156899	177	209877
187	-71059.8	187	-35926.2	187	-1033.14	187	38714.1	187	76953.6	187	117779	187	157551	178	209888
188	-70962.6	188	-35873.7	188	-1126.06	188	38307.7	188	76038.3	188	116969	188	158635	179	209878
189	-70832.6	189	-35811.9	189	-1143.43	189	37046.4	189	76305.8	189	116442	189	159566	180	209878
190	-70780.5	190	-35781.8	190	-1052.91	190	36490.1	190	78243.7	190	117135	190	158880	181	209859
191	-70862.9	191	-35919.7	191	-924.857	191	37468.5	191	79694.4	191	117419	191	157603	182	209867
192	-71000.9	192	-36033.3	192	-910.343	192	37975.5	192	79547.6	192	117967	192	157498	183	209903
193	-71083	193	-36089.2	193	-948.171	193	38354.9	193	78693.2	193	118224	193	157965	184	209876
194	-71067	194	-36011.2	194	-862.629	194	38860.3	194	78512.9	194	118508	194	158190	185	209865
195	-71031.4	195	-35902.1	195	-799.343	195	39033.9	195	78547.9	195	118485	195	157703	186	209907
196	-70946.8	196	-35786	196	-847.257	196	38519.5	196	78713.9	196	118421	196	157199	187	209887
197	-70879.9	197	-35810.6	197	-865.257	197	38371.7	197	78180.9	197	118057	197	156746	188	209872
198	-70933.6	198	-35852.6	198	-922.086	198	38637.3	198	77772.5	198	117575	198	157137	189	209880
199	-70917.7	199	-35829.2	199	-916.343	199	38333.3	199	78040.9	199	117652	199	157825	190	209885
200	-70817.5	200	-35835	200	-861.057	200	37817.5	200	78853.7	200	118374	200	158618	191	209876
201	-70802.5	201	-35857.3	201	-706.029	201	37807.5	201	79373.2	201	119250	201	159080	192	209892
202	-70926.1	202	-35808.5	202	-721.171	202	38396.6	202	79760.9	202	119391	202	159013	193	209891
203	-71034.9	203	-35784.7	203	-792.171	203	39119.4	203	79626.1	203	119194	203	157834	194	209912
204	-70955.1	204	-35925.8	204	-888.686	204	39669.7	204	78422.3	204	119451	204	156804	195	209905
205	-70962.9	205	-36021	205	-909.229	205	39507.4	205	77806.5	205	119036	205	157315	196	209917
206	-71086.2	206	-36023.4	206	-830.571	206	38882.2	206	78591.3	206	117932	206	158179	197	209918
207	-71260.9	207	-35873.9	207	-704.857	207	38276.5	207	79828	207	117558	207	158298	198	209931
208	-71157.5	208	-35692.7	208	-739.886	208	38266.5	208	79715.6	208	118218	208	158654	199	209920
209	-71085.8	209	-35657.8	209	-928.771	209	38586	209	78569.2	209	118147	209	159200	200	209958
210	-71118.9	210	-35771.4	210	-1031.91	210	38014.3	210	77900.5	210	118104	210	159100	201	209896
211	-71148.6	211	-35904.5	211	-1045.89	211	38028.9	211	77226.1	211	118597	211	158878	202	209927
212	-71112.6	212	-35947.2	212	-1038.94	212	38555.3	212	77565.4	212	118543	212	159675	203	209961
213	-71091.6	213	-36015.6	213	-976.029	213	39486.9	213	77895.4	213	118149	213	160481	204	209941
214	-71019	214	-35997.6	214	-907.143	214	39225.9	214	78369.1	214	117882	214	159829	205	209930
215	-70959.1	215	-35977.4	215	-862.943	215	39278.9	215	77489.7	215	117826	215	158804	206	209957
216	-70895.7	216	-35903	216	-775.257	216	39247.5	216	76907.7	216	117869	216	157685	207	209968
217	-70890.3	217	-35842.3	217	-691.371	217	40022.2	217	77024.3	217	118502	217	157243	208	209966
218	-70799.5	218	-35761	218	-731.486	218	40267	218	77266.1	218	119149	218	157021	209	210008
219	-70831.5	219	-35631.3	219	-857.714	219	39458.4	219	77204.7	219	118965	219	157056	210	209982
220	-70873.3	220	-35617.8	220	-977.457	220	38276.5	220	76802.2	220	118258	220	156400	211	209971
221	-70981.4	221	-35706.1	221	-1064.89	221	38291.4	221	76796.5	221	117539	221	156298	212	210020
222	-70992.7	222	-35855.4	222	-986.771	222	38639.7	222	76512.6	222	117838	222	156919	213	209999
223	-70969.6	223	-35862.5	223	-808.686	223	38206.5	223	76291.1	223	118671	223	157690	214	209991
224	-70976.7	224	-35910.6	224	-720.171	224	37571.8	224	75589.1	224	119127	224	158066	215	210024
225	-71060.3	225	-36056.6	225	-764.114	225	37296.7	225	75184	225	118964	225	158342	216	210008
226	-71153.5	226	-36228.2	226	-935.4	226	37199.8	226	75516.4	226	118838	226	158715	217	210043
227	-71120.9	227	-36215	227	-1022.2	227	37427.7	227	75987.3	227	118282	227	158564	218	210011
228	-71140	228	-36081.3	228	-1022.06	228	37723.6	228	76126.3	228	117657	228	158273	219	210023
229	-71194.7	229	-35983	229	-920.4	229	38042.8	229	76049.2	229	117560	229	158307	220	210039
230	-71197	230	-36068.7	230	-899.086	230	37800.1	230	76781.8	230	119071	230	158859	221	210015
231	-71177.9	231	-36096.7	231	-842.486	231	37654.2	231	77126.1	231	119940	231	159383	222	210023
232	-71108.1	232	-35982.3	232	-846.571	232	38031.4	232	77193.3	232	120004	232	158822	223	210053
233	-70985.5	233	-35815.9	233	-820.143	233	38599.4	233	76573.2	233	118713	233	158351	224	210050
234	-70919.9	234	-35846.3	234	-840.857	234	38637.9	234	75855.4	234	117500	234	158123	225	210012
235	-71049	235	-35980.4	235	-1024.31	235	38207.1	235	75618	235	116809	235	159043	226	210027
236	-71107.8	236	-35947.6	236	-1205	236	38532	236	76003.3	236	117599	236	159190	227	210011
237	-70956.9	237	-35848.2	237	-1177.51	237	38813.3	237	76918.3	237	117856	237	158363	228	210035
238	-70815.1	238	-35803.2	238	-980.743	238	38702.7	238	77450.1	238	117978	238	156514	229	210063
239	-70842.2	239	-35869.5	239	-893.229	239	38323.9	239	77516	239	117949	239	155859	230	210057
240	-70861.8	240	-35858.3	240	-866	240	38267.1	240	77227.5	240	117567	240	156800	231	210028
241	-70910.8	241	-35842.8	241	-837.514	241	38215.5	241	76981.3	241	116279	241	157964	232	210050
242	-70963	242	-35866.3	242	-839.514	242	38338.9	242	76982.4	242	116975	242	157493	233	210029
243	-71021.4	243	-35877	243	-914.4	243	38235.9	243	77490.2	243	118798	243	156541	234	210049
244	-70986	244	-35839.1	244	-1020.11	244	37843.5	244	78242.3	244	119823	244	156927	235	210073
245	-70983.7	245	-35742.6	245	-989.429	245	37587.2	245	78286.6	245	119186	245	157745	236	210009
246	-70991	246	-35774.2	246	-979.743	246	37582.7	246	77610.4	246	118876	246	158558	237	210053
247	-70981	247	-35882.8	247	-1030.94	247	38152.7	247	76826.3	247	118475	247	158745	238	210110
248	-70936.8	248	-35953.3	248	-1112.14	248	39066.4	248	76859.6	248	118245	248	158854	239	210062
249	-70935.1	249	-35941.7	249	-1062.94	249	40090.2	249	77485.6	249	118457	249	158041	240	210059
250	-70933.2	250	-35905.4	250	-1066.66	250	40438.2	250	77177.9	250	118797	250	157520	241	210056
251	-70948.1	251	-35907.4	251	-1012.51	251	40552.6	251	76603.6	251	118513	251	157433	242	210100
252	-70922.2	252	-35885.6	252	-868.8	252	39423.2	252	76898	252	118693	252	158490	243	210096
253	-70973	253	-35890.1	253	-755.829	253	38200.3	253	78042.6	253	119383	253	159694	244	210067
254	-71024.8	254	-35858.4	254	-742.257	254	37819.8	254	78514.3	254	119639	254	160614	245	210063
255	-71041.6	255	-35851.9	255	-784.457	255	38171	255	78300.4	255	119309	255	160627	246	210070
256	-70987.3	256	-35874.8	256	-841.314	256	38136.7	256	77508.6	256	119417	256	160622	247	210120
257	-70943.3	257	-35870.9	257	-993.057	257	37726	257	76974	257	119858	257	160612	248	210121
258	-70943.6	258	-35861.3	258	-995.086	258	37455.3	258	77025.1	258	119602	258	160216	249	210088
259	-70937.7	259	-35925.4	259	-939.657	259	37211.9	259	77575.1	259	118845	259	159407	250	210101
260	-70869.8	260	-36008.8	260	-876.171	260	37227.2	260	78183.2	260	118147	260	158690	251	210122
261	-70841.2	261	-36022.4	261	-922.114	261	37494.3	261	78151.6	261	118252	261	158627	252	210107
262	-70861.4	262	-35967.8	262	-889.029	262	37483.7	262	78286.2	262	118465	262	158440	253	210113
263	-70977.6	263	-35915.2	263	-897.457	263	37216.4	263	77598.8	263	118734	263	158045	254	210139
264	-70979.1	264	-35866	264	-898.6	264	37301.4	264	77045.7	264	118490	264	157560	255	210135
265	-70929.2	265	-35871	265	-868.629	265	38519.8	265	76886.1	265	118291	265	157703	256	210192
266	-70943.9	266	-35937.7	266	-741.8	266	38858.1	266	77924.8	266	119006	266	158368	257	210192
267	-71178.4	267	-36047.6	267	-712.629	267	38124.3	267	78202.2	267	119456	267	158786	258	210171
268	-71257.1	268	-36050.8	268	-728.057	268	37065.9	268	77900.2	268	119117	268	159069	259	210165
269	-71125.4	269	-35918.2	269	-954	269	37060.3	269	77604.7	269	118354	269	159280	260	210199
270	-70934.3	270	-35893.2	270	-1146.23	270	38251.1	270	77326.7	270	118610	270	160257	261	210212
271	-70938.9	271	-35940.3	271	-1174.63	271	39555.2	271	77598.6	271	119293	271	161743	262	210213
272	-71021	272	-35949.7	272	-1007.51	272	40172.5	272	78654.7	272	119632	272	162731	263	210213
273	-71044.7	273	-35891.4	273	-1017.34	273	40261.3	273	79370.6	273	119728	273	162347	264	210235
274	-70976.6	274	-35968	274	-1059.71	274	40153.4	274	79438.5	274	119731	274	160354	265	210218
275	-70945.9	275	-36021.8	275	-977.543	275	39207.7	275	79125.1	275	119468	275	158451	266	210236
276	-71003.6	276	-36020.3	276	-884.514	276	38227.7	276	79021.8	276	118306	276	157050	267	210239
277	-71058.9	277	-36076	277	-859.686	277	38289.7	277	78750	277	117674	277	156808	268	210240
278	-71039.4	278	-36126.2	278	-840.8	278	38398.7	278	78190.6	278	118424	278	156558	269	210250
279	-70859.9	279	-36062.6	279	-826.371	279	37794.8	279	77170.7	279	119470	279	156741	270	210299
280	-70708.6	280	-35937.4	280	-872.229	280	37411.8	280	76444.3	280	120054	280	156425	271	210322
281	-70706.5	281	-35947	281	-971.6	281	38352.6	281	76684.5	281	119572	281	155701	272	210329
282	-70889.6	282	-36015	282	-1059.91	282	39364.4	282	77368.9	282	118885	282	155316	273	210308
283	-71074.2	283	-35947.7	283	-1057.66	283	39935.6	283	77938.7	283	118098	283	155951	274	210329
284	-71149.4	284	-35859	284	-945.029	284	39815.3	284	78522.7	284	118245	284	157708	275	210377
285	-71066.4	285	-35924.9	285	-800.029	285	39884.5	285	78937.2	285	118407	285	159146	276	210413
286	-70972.7	286	-35981.5	286	-781.6	286	39718.7	286	78619	286	119314	286	160031	277	210413
287	-71033.6	287	-35849.6	287	-902.571	287	40161.6	287	78486	287	119980	287	159941	278	210453
288	-71067.6	288	-35763.5	288	-960.743	288	40208.6	288	78826.3	288	120132	288	160249	279	210434
289	-71043	289	-35909.4	289	-954.229	289	39949.8	289	78632.3	289	119043	289	160961	280	210471
290	-70996.4	290	-36046.6	290	-915.943	290	39837.5	290	78000.3	290	118522	290	161368	281	210476
291	-71041.1	291	-36049.5	291	-895.314	291	40353.5	291	78115.9	291	118778	291	160660	282	210532
292	-71061.3	292	-36036	292	-818.057	292	40352	292	78439	292	118716	292	160282	283	210547
293	-71035.1	293	-35954.1	293	-803.229	293	39875.6	293	78075.9	293	118305	293	159653	284	210535
294	-71030	294	-35867.7	294	-831.143	294	39686.9	294	77676.1	294	118215	294	158499	285	210558
295	-71089.9	295	-35889.7	295	-851.714	295	39939.1	295	78168.7	295	118494	295	157760	286	210569
296	-71165.7	296	-35993.6	296	-856.543	296	39364.6	296	78352.6	296	118266	296	158386	287	210621
297	-71169.9	297	-35949.2	297	-806.114	297	39034.2	297	78220.5	297	118356	297	159058	288	210664
298	-71269.3	298	-35901.7	298	-731.629	298	39132.2	298	78468.4	298	118925	298	159141	289	210626
299	-71260.3	299	-35939.3	299	-755.8	299	39541.1	299	79128.2	299	119572	299	158619	290	210706
300	-71166	300	-35990.3	300	-828.429	300	39352.4	300	79114	300	119322	300	157538	291	210704
301	-70979.5	301	-35969.7	301	-795.943	301	39603.5	301	78836	301	118459	301	157282	292	210722
302	-70969.8	302	-35989.7	302	-776.971	302	39155.6	302	79003	302	117473	302	158225	293	210775
303	-70951.3	303	-36034.2	303	-845.114	303	38203.5	303	78939	303	117146	303	159118	294	210779
304	-70924.9	304	-36029.9	304	-877.429	304	37864.9	304	78661.8	304	117089	304	159305	295	210800
305	-70956.7	305	-35931.9	305	-887	305	38544.1	305	78149.7	305	117725	305	159549	296	210844
306	-71039.1	306	-35867.7	306	-957.514	306	39293.5	306	77597.2	306	118781	306	160329	297	210915
307	-71114.9	307	-35852.6	307	-970.657	307	39440.9	307	76973.5	307	119600	307	160772	298	210941
308	-71095	308	-35891.2	308	-921.686	308	39381.6	308	76836.7	308	120072	308	161046	299	211002
309	-71098.6	309	-35985.6	309	-907.2	309	39140.1	309	77062.5	309	120328	309	161505	300	211036
310	-71121.5	310	-36036.1	310	-856.429	310	38646.2	310	77057.7	310	120558	310	161732	301	211066
311	-71235.8	311	-36028.6	311	-796.486	311	37753.7	311	77264.1	311	120144	311	161691	302	211110
312	-71276.8	312	-36006.3	312	-818.543	312	37354.2	312	77374.4	312	119507	312	161551	303	211128
313	-71138.6	313	-36102.2	313	-949.086	313	38257.5	313	76893.6	313	118863	313	161743	304	211174
314	-70914.7	314	-36074.2	314	-1008.26	314	39005.7	314	75670.2	314	118617	314	162223	305	211210
315	-70849	315	-35971	315	-988.057	315	38942.3	315	75077.3	315	119005	315	162956	306	211234
316	-70932.1	316	-35879.9	316	-906.057	316	38804.4	316	75475.1	316	119843	316	162863	307	211286
317	-71022.3	317	-35988.5	317	-888.771	317	39130.1	317	76265.3	317	120309	317	162057	308	211397
318	-71093.5	318	-36047.7	318	-1059.11	318	39622.5	318	76682.5	318	120171	318	161501	309	211485
319	-71130.4	319	-36077.1	319	-1176.54	319	39793.9	319	76352.5	319	118827	319	160984	310	211561
320	-71068.4	320	-36061.4	320	-1144.57	320	39766.3	320	76400.4	320	117676	320	160574	311	211582
321	-70994	321	-36077	321	-1012.51	321	39610.5	321	76692.2	321	117834	321	161201	312	211690
322	-71041.8	322	-36076	322	-1030.34	322	39962.9	322	76897.8	322	119451	322	162367	313	211792
323	-71213.9	323	-36122.1	323	-1063.4	323	40027.1	323	76632.9	323	119742	323	162889	314	211849
324	-71226.4	324	-36211.5	324	-1026.91	324	39478.2	324	76506.4	324	118265	324	162115	315	211925
325	-71167.8	325	-36121.5	325	-927.8	325	38940.5	325	75725.9	325	116539	325	161880	316	212001
326	-71112.8	326	-35988.4	326	-943.543	326	39600.1	326	75511.1	326	116064	326	162259	317	212163
327	-71167.2	327	-35930.4	327	-1028.89	327	40132.2	327	76764.1	327	116539	327	162215	318	212249
328	-71196.1	328	-36025.5	328	-946.4	328	39348.4	328	77602.7	328	117637	328	161866	319	212362
329	-71208.3	329	-36023.5	329	-819.486	329	38898.2	329	76630.7	329	118267	329	162142	320	212512
330	-71173.1	330	-35989.5	330	-857.743	330	39075.7	330	74754.3	330	118124	330	162527	321	212631
331	-71077.8	331	-35961.4	331	-1035.34	331	39302.7	331	73811.6	331	117820	331	162496	322	212775
332	-70935.7	332	-35949.9	332	-1079.94	332	38954.4	332	73811.5	332	118083	332	162477	323	212951
333	-70831.8	333	-35953.9	333	-1073.8	333	39030.3	333	74561.3	333	118140	333	162590	324	213116
334	-70830.7	334	-36053.5	334	-1038.37	334	39049	334	75284.6	334	117340	334	163292	325	213295
335	-70794	335	-36141.8	335	-1075.09	335	39343.6	335	75973.3	335	116371	335	164758	326	213495
336	-70752.3	336	-36069.2	336	-1062.74	336	39459.6	336	76154.7	336	116521	336	166167	327	213717
337	-70757.1	337	-35931.6	337	-1082.57	337	39098.1	337	75714.9	337	117300	337	166291	328	213936
338	-70934.6	338	-35914	338	-1158.94	338	39363.7	338	75742.1	338	117900	338	166411	329	214213
339	-71071.5	339	-36074.8	339	-1174.29	339	39816.9	339	76610.8	339	117188	339	166951	330	214544
340	-71093.6	340	-36224.8	340	-1121.91	340	39561.1	340	77106.9	340	116481	340	168067	331	214854
341	-71014.1	341	-36214.5	341	-1049.8	341	38276.9	341	76724	341	116069	341	168176	332	215179
342	-70904.2	342	-36117.1	342	-1078.09	342	38374.9	342	76231.2	342	116778	342	167857	333	215545
343	-70838.3	343	-36163.4	343	-1150.03	343	39183.6	343	75900.7	343	117360	343	168218	334	215958
344	-70813.1	344	-36179.5	344	-1219.09	344	39534	344	75623.7	344	117482	344	169314	335	216344
345	-70914.8	345	-35959	345	-1254.51	345	38786.9	345	75577.6	345	116872	345	169053	336	216799
346	-71091.7	346	-35761.3	346	-1211.8	346	38577.9	346	76061	346	116727	346	167628	337	217270
347	-71246.3	347	-35837.2	347	-1172.71	347	38937.2	347	76892.3	347	116588	347	166209	338	217804
348	-71246.6	348	-35935.9	348	-1144.29	348	39011.2	348	77666.6	348	116734	348	165259	339	218372
349	-71176.3	349	-35905.4	349	-1185.43	349	38988.5	349	77666.5	349	116966	349	163707	340	218919
350	-71098.9	350	-35944.1	350	-1178.77	350	39222.3	350	77088.6	350	117393	350	160949	341	219390
351	-70962.4	351	-36016.1	351	-1010.26	351	39066.5	351	76523	351	117299	351	158078	342	219912
352	-70817.3	352	-36006.8	352	-1044.83	352	38446.9	352	75983.6	352	117134	352	156347	343	220448
353	-70771.1	353	-35956.4	353	-1242.97	353	38401.1	353	75552.2	353	117009	353	155678	344	220889
354	-70865.9	354	-35953.5	354	-1383.57	354	38694.8	354	75018	354	116959	354	154612	345	221228
355	-71020.3	355	-35947.6	355	-1212.11	355	39157.2	355	75195.4	355	115947	355	153491	346	221479
356	-71193.3	356	-36066.3	356	-1051.46	356	38779.4	356	75645.3	356	114742	356	152287	347	221628
357	-71222.5	357	-36143.4	357	-1088	357	38198.6	357	76010.2	357	114089	357	151706	348	221713
358	-71104.1	358	-36055.4	358	-1214.06	358	37938.1	358	75633.4	358	115082	358	152253	349	221635
359	-70977.4	359	-35887.3	359	-1198	359	38432.5	359	75086	359	115677	359	153032	350	221514
360	-70974	360	-35837.4	360	-1139.46	360	38877.7	360	75016.8	360	115573	360	153746	351	221304
361	-71047.1	361	-35891.9	361	-1099.11	361	38643	361	75664.5	361	115320	361	154610	352	221001
362	-71188.7	362	-36020.1	362	-1132.97	362	38350.5	362	76385.6	362	115722	362	155774	353	220580
363	-71276.6	363	-36111.5	363	-1209.43	363	38202.7	363	76462.2	363	116004	363	156075	354	220158
364	-71203.1	364	-36064.3	364	-1323.66	364	38031.1	364	75930.7	364	116345	364	156030	355	219697
365	-71134.7	365	-35994.9	365	-1256.8	365	37408.3	365	75332.6	365	116124	365	155623	356	219154
366	-71184.7	366	-35971	366	-1063.54	366	36925.5	366	74951.4	366	115557	366	154981	357	218524
367	-71281	367	-35951.8	367	-921.114	367	36845.8	367	74668.3	367	114917	367	154620	358	217911
368	-71245.6	368	-35926	368	-928.971	368	36925.5	368	74846.9	368	115052	368	153961	359	217245
369	-71203.5	369	-35902.6	369	-1118.49	369	37133.1	369	75201.5	369	114869	369	153351	360	216518
370	-71033.1	370	-35935.2	370	-1309.91	370	37814.2	370	75780.3	370	114644	370	153428	361	215843
371	-70902.6	371	-35974	371	-1421.14	371	37846.5	371	76402.4	371	114808	371	153533	362	215124
372	-70925.6	372	-35981	372	-1305.2	372	37324.6	372	76923.6	372	115524	372	152804	363	214356
373	-71059.5	373	-35992	373	-1219.11	373	36716.7	373	76764.6	373	116334	373	152027	364	213583
374	-71084.9	374	-36117.2	374	-1102.86	374	36697.4	374	76620.3	374	116204	374	152412	365	212799
375	-71056.2	375	-36282.7	375	-1053.11	375	36581.2	375	76777.5	375	115947	375	151771	366	212010
376	-71057.9	376	-36325.9	376	-1065.69	376	36763.8	376	76623.4	376	115661	376	149991	367	211219
377	-71018.7	377	-36248.5	377	-1178.31	377	37094.6	377	75957.6	377	115691	377	148656	368	210424
378	-70897	378	-36145.6	378	-1274.54	378	37519.6	378	75696.3	378	115232	378	149048	369	209610
379	-70837.8	379	-36088.3	379	-1265.74	379	37662	379	76253.5	379	115289	379	149603	370	208811
380	-70922.5	380	-36087.8	380	-1296.74	380	37925.9	380	76520	380	115428	380	149755	371	207998
381	-71030.9	381	-36106.2	381	-1337.03	381	38045.6	381	76003.3	381	115564	381	150605	372	207197
382	-71080.4	382	-36034.1	382	-1331.17	382	37701.6	382	75309	382	115590	382	151437	373	206428
383	-71113.7	383	-35972.8	383	-1221.03	383	37141	383	74907.7	383	115556	383	151350	374	205635
384	-71136.8	384	-35961.3	384	-1119.37	384	36825.3	384	74945.5	384	115449	384	150958	375	204840
385	-71111.4	385	-36077.6	385	-1102.69	385	36640.4	385	75080.6	385	115374	385	151031	376	204079
386	-70994	386	-36143.2	386	-1086.49	386	36480.8	386	75252.3	386	115383	386	151583	377	203341
387	-70970.4	387	-36205.8	387	-1191.91	387	36540.2	387	75317.2	387	115602	387	152165	378	202659
388	-70952.4	388	-36150.9	388	-1314.94	388	36747.8	388	74873.1	388	115939	388	152964	379	201934
389	-70956.6	389	-36153.7	389	-1381.2	389	36824	389	74173.2	389	116235	389	153178	380	201236
390	-70929.4	390	-36116.5	390	-1320.86	390	37096.1	390	73755.8	390	115726	390	153294	381	200624
391	-71021.5	391	-36094.5	391	-1309.86	391	37603.4	391	74145.8	391	115938	391	153419	382	199984
392	-71119	392	-35939.5	392	-1329.2	392	37668.6	392	74282	392	115819	392	153550	383	199394
393	-71078.4	393	-35873.5	393	-1268	393	37566.3	393	73984	393	115192	393	153382	384	198920
394	-70974.8	394	-35926.3	394	-1098.43	394	37658.5	394	74072.4	394	114237	394	152853	385	198472
395	-70894.9	395	-36053.1	395	-971.457	395	38179.2	395	74942.4	395	114712	395	152299	386	198062
396	-70917.7	396	-36085	396	-1006.71	396	38062.9	396	74720.6	396	115620	396	151883	387	197721
397	-70985.8	397	-35991.1	397	-1113.66	397	37572.9	397	73546.3	397	116643	397	152118	388	197538
398	-70952.9	398	-35968.2	398	-1166.09	398	36785.9	398	73369	398	116733	398	152936	389	197396
399	-70916.4	399	-36069.4	399	-1188	399	36392.1	399	74542.7	399	116454	399	154068	390	197356
400	-70984.1	400	-36216.2	400	-1116.6	400	36198.2	400	75146.5	400	116426	400	154913	391	197408
401	-71183	401	-36257	401	-992.714	401	37189.5	401	74988.4	401	116900	401	154855	392	197562
402	-71277.4	402	-36106.8	402	-864.229	402	37843.4	402	75170.9	402	116882	402	154616	393	197779
403	-71246.9	403	-35874.8	403	-840.657	403	37239.2	403	75753.7	403	116054	403	154447	394	198124
404	-71174.7	404	-35811.4	404	-942.971	404	36064.4	404	75992.1	404	114953	404	154009	395	198507
405	-71078.5	405	-35981.5	405	-1033.29	405	35985.4	405	75635.5	405	114505	405	152945	396	199002
406	-70952.4	406	-36040	406	-1017.31	406	37015.4	406	75176.9	406	115055	406	152478	397	199486
407	-70869	407	-35939.9	407	-994.8	407	38276.5	407	75564.7	407	115691	407	153665	398	199985
408	-70847.4	408	-35849.4	408	-1041.34	408	38634.4	408	75991.6	408	115114	408	154291	399	200504
409	-70934.4	409	-35840.1	409	-1057.34	409	37989.6	409	75678.7	409	114320	409	154123	400	200997
410	-71009.1	410	-35866.1	410	-976.086	410	37645.3	410	75120.5	410	114038	410	153690	401	201479
411	-71028	411	-35949.8	411	-841.171	411	37908.4	411	75152.9	411	114231	411	154304	402	201976
412	-70940.2	412	-35929.5	412	-762.343	412	37417.4	412	75845.2	412	114795	412	154348	403	202388
413	-70903.1	413	-35880.1	413	-851.343	413	37027.4	413	76208.1	413	115800	413	153673	404	202821
414	-70915.3	414	-35922.7	414	-961.029	414	36764.8	414	75923.9	414	116164	414	153577	405	203195
415	-70867.5	415	-35994	415	-977.514	415	37183.4	415	75217.8	415	115122	415	154798	406	203530
416	-70845.1	416	-35956.6	416	-881.8	416	37987.4	416	75153.4	416	114186	416	155996	407	203907
417	-70981.6	417	-35886.3	417	-951.514	417	38790.6	417	75805.2	417	114396	417	155946	408	204191
418	-71139.3	418	-35951.8	418	-1099.26	418	38665.3	418	76349.2	418	114965	418	155887	409	204474
419	-71100.6	419	-36020.8	419	-1240.37	419	38042.6	419	75834.9	419	115130	419	156731	410	204729
420	-70938.8	420	-36094.5	420	-1169.66	420	37519.3	420	75251.1	420	115380	420	157899	411	204936
421	-70821.6	421	-36046.3	421	-1024.83	421	37234.3	421	75400.5	421	115731	421	158588	412	205142
422	-70833.1	422	-36042.9	422	-932.286	422	37182.9	422	76074.1	422	115363	422	159139	413	205404
423	-70890.7	423	-36045.6	423	-866.943	423	37571.1	423	76282.5	423	115309	423	158912	414	205567
424	-70974.7	424	-36145.1	424	-827.343	424	37482.2	424	76184.7	424	115707	424	157235	415	205743
425	-70971.7	425	-36167.7	425	-819.514	425	37062.7	425	75805.4	425	115802	425	154913	416	205901
426	-71001.3	426	-36152.4	426	-941.571	426	36995.3	426	75007	426	114619	426	154311	417	206070
427	-70966.9	427	-36186.8	427	-1034.17	427	37555.8	427	74335.7	427	114300	427	155129	418	206154
428	-70882.9	428	-36202.4	428	-1151.74	428	37477.2	428	74728.6	428	114696	428	155857	419	206296
429	-70833.7	429	-36158.6	429	-1154.8	429	36883.9	429	75839.9	429	114518	429	155029	420	206388
430	-70970.6	430	-36106	430	-1051.57	430	36587.6	430	76157.9	430	113801	430	154358	421	206549
431	-71129.8	431	-36170	431	-941.143	431	36977.4	431	75719.9	431	113894	431	154206	422	206646
432	-71051.8	432	-36102.7	432	-987.743	432	37266.4	432	74894.4	432	114300	432	154283	423	206762
433	-70971	433	-35991.1	433	-1028.49	433	37561.7	433	74949.2	433	114359	433	153224	424	206850
434	-70982.7	434	-35971.4	434	-1063.51	434	37295.8	434	75303	434	114394	434	152435	425	206934
435	-71007.3	435	-36134.2	435	-1021.03	435	37048	435	76478	435	114550	435	153000	426	207003
436	-70940	436	-36273.1	436	-1014.43	436	37063.5	436	76380.3	436	114706	436	154019	427	207067
437	-70942.9	437	-36278.1	437	-960.657	437	37673.9	437	75312.3	437	115091	437	154670	428	207147
438	-71038.8	438	-36314.8	438	-939.314	438	38019.5	438	74314.6	438	115328	438	154617	429	207231
439	-71090.2	439	-36334.9	439	-845.171	439	38338.3	439	74787.6	439	115567	439	154494	430	207323
440	-71070.1	440	-36402.4	440	-785.371	440	38062.3	440	74997.6	440	115709	440	153699	431	207365
441	-70980.8	441	-36388.8	441	-833.086	441	37761	441	74761.2	441	115280	441	153519	432	207399
442	-70950.9	442	-36317.4	442	-947.571	442	37529.6	442	74899.4	442	114322	442	153636	433	207483
443	-71001.4	443	-36083.7	443	-993.971	443	38018.8	443	74991.8	443	114552	443	153654	434	207520
444	-71034.7	444	-35933	444	-950.771	444	37624.2	444	74160.2	444	115459	444	152978	435	207573
445	-70989	445	-35950.4	445	-889.143	445	36971.2	445	73597.2	445	115405	445	152720	436	207599
446	-70889.8	446	-36060.5	446	-954.286	446	36956.5	446	74601.2	446	114562	446	153342	437	207638
447	-70877.6	447	-36105.2	447	-947.486	447	37738.3	447	76144.9	447	113976	447	154280	438	207712
448	-70926.3	448	-36154.9	448	-964.486	448	37753.9	448	76761.7	448	114372	448	154779	439	207723
449	-71007	449	-36162.2	449	-1017	449	37537	449	76433.6	449	114921	449	154199	440	207798
450	-70938.3	450	-36170.5	450	-1143.03	450	37300.9	450	75435.5	450	115697	450	153753	441	207807
451	-70823.2	451	-36156.9	451	-1161.71	451	37464.5	451	74822.8	451	116111	451	154081	442	207814
452	-70709.5	452	-36154.6	452	-1123.26	452	37608.8	452	74717.9	452	116628	452	154989	443	207861
453	-70712.7	453	-36137.6	453	-1073.77	453	37823.5	453	75740.1	453	116714	453	155553	444	207923
454	-70789.8	454	-36141.8	454	-1070.03	454	37568	454	76243.6	454	116233	454	155653	445	207954
455	-70980.5	455	-36134.7	455	-1097.03	455	37226.2	455	76226.7	455	115706	455	156097	446	207924
456	-71105.4	456	-36059.1	456	-1154.06	456	37247.1	456	75848.8	456	116012	456	156676	447	207984
457	-71149	457	-36002.8	457	-1165.2	457	37099	457	75336	457	116551	457	157103	448	207998
458	-71040.9	458	-35966.3	458	-1254.83	458	36659.8	458	75098	458	116586	458	156466	449	208010
459	-71005.2	459	-35911	459	-1336.43	459	35908.8	459	75226.9	459	115978	459	156310	450	208014
460	-71013.1	460	-35952	460	-1294.46	460	35968.9	460	75880.9	460	114931	460	156724	451	208031
461	-71113.7	461	-36030.1	461	-1069.51	461	36899.7	461	76212.8	461	114479	461	156926	452	208041
462	-71129.6	462	-36026	462	-955	462	37512.5	462	76465.5	462	115098	462	156206	453	208063
463	-71029.9	463	-35934	463	-1036.89	463	37263.9	463	75717.3	463	115468	463	155758	454	208080
464	-70945.6	464	-35896.5	464	-1110.26	464	37322.1	464	74535.4	464	114232	464	155143	455	208107
465	-70988.9	465	-35834	465	-1096.6	465	37839.5	465	73968.8	465	112974	465	154237	456	208086
466	-71100.2	466	-35822.7	466	-1023.4	466	38155.2	466	74381.2	466	113628	466	154197	457	208084
467	-71109.3	467	-35961.3	467	-1068.51	467	38285.7	467	75314.7	467	115320	467	155481	458	208149
468	-70964.2	468	-36226	468	-1131.2	468	37893	468	75648.1	468	115948	468	156391	459	208184
469	-70836	469	-36330.4	469	-1191.97	469	37377.9	469	75339	469	115597	469	156300	460	208205
470	-70750.1	470	-36269.2	470	-1139	470	37493.9	470	74667.8	470	115345	470	155664	461	208174
471	-70818.4	471	-36219.3	471	-1074.83	471	38279.1	471	74513.4	471	115898	471	155467	462	208205
472	-70912.8	472	-36304.7	472	-1022.89	472	37863.7	472	74423.9	472	116581	472	155624	463	208205
473	-71080.4	473	-36325	473	-992.086	473	37004.7	473	74350.8	473	116766	473	156047	464	208176
474	-71084.4	474	-36236	474	-1038.97	474	36412.6	474	75089	474	116126	474	156198	465	208188
475	-71025.7	475	-36100.8	475	-1132.77	475	36297.6	475	76293.8	475	115617	475	155956	466	208236
476	-70941.4	476	-36017.8	476	-1128.09	476	36243.5	476	77100.5	476	115928	476	154925	467	208177
477	-70953.6	477	-36005.8	477	-989.4	477	36433.6	477	77175.1	477	116019	477	154431	468	208233
478	-70971.5	478	-36120.3	478	-918.457	478	36827.9	478	76885.9	478	115186	478	154570	469	208242
479	-71046.6	479	-36274.2	479	-967.8	479	36414.5	479	76718	479	114262	479	155696	470	208273
480	-71043.3	480	-36309.4	480	-1007.49	480	35084	480	76276.7	480	114022	480	157437	471	208271
481	-71125	481	-36252.3	481	-876.371	481	34621.6	481	76170.3	481	114803	481	158907	472	208252
482	-71174.2	482	-36097.3	482	-793.143	482	34979.7	482	76828.7	482	115738	482	158557	473	208267
483	-71149.4	483	-35945	483	-865.229	483	35288.3	483	77772.9	483	116509	483	157533	474	208275
484	-71124.9	484	-35836.4	484	-986.8	484	35000.8	484	78053.4	484	116734	484	156648	475	208293
485	-71191.8	485	-35964.6	485	-1050.09	485	35640.1	485	76990.2	485	116547	485	155897	476	208338
486	-71191.7	486	-36166.2	486	-1082.26	486	36602.7	486	75835.7	486	115813	486	155620	477	208308
487	-71057.9	487	-36281.4	487	-1066.2	487	37622.8	487	74950.2	487	115275	487	156593	478	208301
488	-71047.1	488	-36283.9	488	-1087.6	488	38349.7	488	75608.3	488	115599	488	156878	479	208320
489	-71164.8	489	-36292.4	489	-1196.4	489	38488.9	489	76604.5	489	115869	489	156236	480	208346
490	-71253.1	490	-36300.7	490	-1211.66	490	37761.7	490	76955.7	490	115384	490	155702	481	208384
491	-71185.9	491	-36288.3	491	-1023.03	491	36904.3	491	76218.2	491	114389	491	155715	482	208365
492	-71016.3	492	-36249	492	-960.286	492	36790.4	492	75611.1	492	114027	492	155664	483	208322
493	-70862.1	493	-36203.7	493	-1039.03	493	36897.5	493	75154.4	493	114473	493	154960	484	208341
494	-70798.6	494	-36203.4	494	-1022.4	494	36816.2	494	74852.1	494	115251	494	153734	485	208368
495	-70839	495	-36138.5	495	-920.514	495	36597.5	495	74544.7	495	115786	495	153106	486	208395
496	-70937.5	496	-36050.7	496	-907.286	496	36464.7	496	75115.2	496	115716	496	153614	487	208372
497	-70931.7	497	-36002.3	497	-964.286	497	36011.7	497	75881.9	497	115289	497	154942	488	208355
498	-70856.5	498	-36060	498	-984.086	498	36087.8	498	76310	498	114813	498	155484	489	208369
499	-70792	499	-36105.7	499	-1041.54	499	36858	499	75958.3	499	114615	499	155490	490	208359
500	-70815	500	-36120.4	500	-1041.89	500	37620.5	500	76000.8	500	114209	500	155066	491	208401
501	-70864.6	501	-36023.4	501	-1050.34	501	37157.7	501	76625.9	501	113780	501	155211	492	208362
502	-70942.7	502	-35882.6	502	-1033.4	502	36563.8	502	77142.9	502	113791	502	155933	493	208334
503	-71075.1	503	-35922	503	-1019.46	503	37026.6	503	76897.2	503	113807	503	156355	494	208392
504	-71145.2	504	-36083.9	504	-952.771	504	38420.9	504	76145	504	113864	504	155915	495	208428
505	-71158.4	505	-36143.4	505	-941.971	505	38544.3	505	76206.8	505	115086	505	154980	496	208400
506	-71190	506	-36061.8	506	-931.343	506	38007.7	506	76910.2	506	116201	506	154950	497	208438
507	-71104.7	507	-35930.6	507	-925.629	507	38079.4	507	76878.5	507	115775	507	155405	498	208417
508	-71009.2	508	-35847.9	508	-962.4	508	38636.8	508	75782.3	508	114987	508	155368	499	208431
509	-70990.1	509	-35878.6	509	-993.714	509	38303.1	509	75468.5	509	115423	509	154807	500	208433
510	-71056.2	510	-36020.4	510	-1070.77	510	37357.5	510	76069.5	510	115826	510	154953	501	208438
511	-70935.9	511	-36061.7	511	-1130.89	511	36730.5	511	76190.1	511	115483	511	155341	502	208428
512	-70862	512	-35987.3	512	-1128	512	35870.5	512	74883.7	512	115420	512	155472	503	208440
513	-70995.4	513	-35933	513	-932.571	513	34927.6	513	74250.2	513	115418	513	155414	504	208430
514	-71198.4	514	-36054.7	514	-845.229	514	34057	514	75285.9	514	115105	514	156257	505	208421
515	-71173.8	515	-36131.7	515	-890.857	515	34795.2	515	76715.5	515	114727	515	157416	506	208443
516	-71042.8	516	-36141.3	516	-957	516	36663.4	516	76016.8	516	115039	516	157446	507	208440
517	-71036.1	517	-36160.9	517	-893.143	517	37926.6	517	73615.2	517	116050	517	156641	508	208426
518	-71186.8	518	-36233.5	518	-824.8	518	37773.2	518	72619.6	518	116941	518	156646	509	208418
519	-71243.4	519	-36199.6	519	-875.029	519	37232.8	519	73815.9	519	117186	519	157168	510	208435
520	-71288.9	520	-36125.2	520	-1004.74	520	37378	520	75427.4	520	116639	520	157345	511	208453
521	-71309.7	521	-36083.3	521	-1061.8	521	37792.7	521	76098.5	521	115712	521	156532	512	208435
522	-71235.9	522	-36043.2	522	-986.343	522	37908.7	522	75982.2	522	115252	522	156058	513	208463
523	-70991.3	523	-36000.9	523	-958.314	523	37355.9	523	75362.1	523	115728	523	156100	514	208464
524	-70941.5	524	-36099	524	-1057.66	524	37301.3	524	75001	524	116074	524	156461	515	208491
525	-71087.2	525	-36174.8	525	-1156.51	525	37865.1	525	74540.9	525	115397	525	156286	516	208473
526	-71221.8	526	-36162.2	526	-1083.31	526	37893.4	526	74518.1	526	115522	526	156316	517	208468
527	-71155.6	527	-36094	527	-977.086	527	36923.6	527	74744.7	527	116485	527	156703	518	208488
528	-71198.3	528	-36128.6	528	-930.714	528	36391.4	528	74956.8	528	116804	528	156785	519	208445
529	-71244	529	-36154.7	529	-974.029	529	36233.6	529	75275.2	529	115836	529	156054	520	208434
530	-71184.2	530	-36133.1	530	-955.743	530	36456.4	530	76670.3	530	114744	530	155856	521	208459
531	-71007.4	531	-36113.3	531	-914.314	531	36972.1	531	77901.9	531	114302	531	155717	522	208432
532	-70951.8	532	-36130.4	532	-959.943	532	37839.9	532	77687	532	114951	532	156214	523	208448
533	-70951.1	533	-36121.5	533	-1027.06	533	38239.3	533	77073.1	533	115618	533	156187	524	208459
534	-70989.4	534	-36107.2	534	-1049.63	534	37931.9	534	76734.6	534	115582	534	156885	525	208468
535	-71024.7	535	-36046.1	535	-1042.86	535	37482.4	535	76623	535	115236	535	157342	526	208462
536	-71027.3	536	-36058	536	-1087.29	536	37236.9	536	77016	536	115810	536	157416	527	208471
537	-70928.5	537	-36071.1	537	-1121.06	537	37433.6	537	76614.8	537	116511	537	157043	528	208488
538	-70859.6	538	-36058.2	538	-1068.23	538	37840.4	538	75417.2	538	116989	538	157064	529	208459
539	-70935.4	539	-35908.6	539	-1041.91	539	38449.3	539	74927.8	539	116793	539	157063	530	208505
540	-71126.2	540	-35908.9	540	-986.714	540	38398.7	540	76111	540	115940	540	156767	531	208511
541	-71251.9	541	-36082.6	541	-985.829	541	37629.5	541	76805.8	541	115478	541	156828	532	208499
542	-71200.9	542	-36196.1	542	-1046.46	542	36980.9	542	76446.2	542	115867	542	156754	533	208512
543	-71146.1	543	-36124.4	543	-1147.94	543	36708.5	543	76272.9	543	115838	543	156769	534	208482
544	-71206.6	544	-36034.2	544	-1151.4	544	36249.6	544	76586	544	115174	544	157991	535	208453
545	-71249.1	545	-36100.3	545	-1075.71	545	36595.8	545	75970.3	545	114810	545	158743	536	208456
546	-71086.7	546	-36210.5	546	-983.057	546	37760.1	546	75017	546	115511	546	157782	537	208448
547	-70829.7	547	-36342.9	547	-1012.17	547	38278.9	547	75237.5	547	116240	547	156637	538	208483
548	-70720.4	548	-36338.8	548	-1135.2	548	37950.7	548	76010	548	116481	548	156503	539	208534
549	-70743	549	-36224.7	549	-1179.34	549	37934.7	549	75754.5	549	115644	549	156071	540	208512
550	-70870.5	550	-36063.7	550	-1038.29	550	38392.9	550	75352.6	550	115297	550	155211	541	208529
551	-70954.2	551	-35969.1	551	-908.429	551	38719.7	551	75095.1	551	115870	551	155455	542	208499
552	-70982.6	552	-35932	552	-898.086	552	39107	552	75148.6	552	116865	552	156231	543	208502
553	-70916.2	553	-35952.7	553	-912.086	553	38955.1	553	75363.4	553	116342	553	156731	544	208529
554	-70947.3	554	-36043	554	-1001.63	554	38283.7	554	75740.2	554	115336	554	156136	545	208531
555	-71065.2	555	-36090.4	555	-1120.4	555	37943.5	555	76120.1	555	115379	555	155416	546	208484
556	-71121.3	556	-36042.2	556	-1159.57	556	37861.5	556	75951.9	556	115994	556	154844	547	208478
557	-71080.1	557	-36045	557	-1092.57	557	37238.6	557	75535.3	557	116147	557	154753	548	208496
558	-70918.6	558	-36132.8	558	-1104.54	558	36484.2	558	75238.7	558	115883	558	155346	549	208492
559	-70945.5	559	-36184.6	559	-1163.51	559	36259.6	559	75963.7	559	115700	559	156772	550	208510
560	-71107.1	560	-36148.8	560	-1231.83	560	36722.1	560	76512.3	560	115511	560	156876	551	208511
561	-71201.2	561	-36161	561	-1278.4	561	37266.6	561	76044.8	561	115914	561	155997	552	208469
562	-71017.8	562	-36113.4	562	-1327.94	562	37662	562	74930.5	562	116368	562	155477	553	208500
563	-70810.8	563	-36074.1	563	-1237.74	563	37721	563	73815.5	563	115837	563	156244	554	208514
564	-70833.1	564	-36138.8	564	-1164.23	564	37232.4	564	73862.4	564	114836	564	156032	555	208506
565	-71067.3	565	-36321.7	565	-1092.63	565	36923	565	75034.1	565	115050	565	155272	556	208522
566	-71245.3	566	-36286.6	566	-1080.09	566	36822.9	566	76004.1	566	116432	566	154365	557	208551
567	-71256.5	567	-36289.5	567	-1005.86	567	37271	567	76059.2	567	117291	567	154795	558	208549
568	-71206	568	-36263.4	568	-930.571	568	37462.3	568	76231	568	116784	568	155421	559	208517
569	-71242.4	569	-36281.4	569	-893.914	569	37677.2	569	76648.7	569	116069	569	155556	560	208512
570	-71191.4	570	-36167.8	570	-1049.31	570	37378	570	76384.4	570	115947	570	155853	561	208487
571	-71121.8	571	-36175.6	571	-1170.51	571	36936.8	571	76209.5	571	115982	571	156306	562	208509
572	-71051.3	572	-36176.3	572	-1230.83	572	37028.6	572	76584.7	572	116056	572	156357	563	208505
573	-70974.3	573	-36121.7	573	-1104.97	573	37587.7	573	76788.3	573	116267	573	155655	564	208536
574	-71000	574	-36032.3	574	-1034.2	574	38496	574	75929.6	574	116244	574	155935	565	208509
575	-71119.6	575	-36036.1	575	-940.743	575	38837.2	575	75333.7	575	115628	575	155925	566	208497
576	-71110.3	576	-36153.4	576	-1006.91	576	39105.6	576	75318.6	576	115371	576	155204	567	208516
577	-70885.3	577	-36181.4	577	-1067.89	577	38556.3	577	75533.9	577	115611	577	154396	568	208523
578	-70774.4	578	-36185.1	578	-1092.63	578	37747.8	578	74916.6	578	115865	578	154875	569	208518
579	-70939.8	579	-36117.5	579	-1066.69	579	36706.5	579	74116.5	579	115237	579	155856	570	208509
580	-71171.8	580	-36131.8	580	-1104.54	580	36866.8	580	74234.4	580	114850	580	156256	571	208530
581	-71233.4	581	-36138.3	581	-1208.94	581	37341.7	581	75123.5	581	115416	581	156474	572	208460
582	-71160.4	582	-36141.1	582	-1153.86	582	37500.9	582	76062.5	582	116667	582	156749	573	208469
583	-71135.9	583	-35982	583	-1046.09	583	37330.9	583	76199.8	583	117366	583	156794	574	208498
584	-71144.4	584	-35830.4	584	-1009.14	584	37731.6	584	75647.4	584	116933	584	155911	575	208506
585	-71123.4	585	-35790.9	585	-1127.11	585	38065	585	74849.5	585	116633	585	155226	576	208462
586	-71045.8	586	-35807.8	586	-1170.34	586	38265.3	586	75133.9	586	116797	586	155191	577	208486
587	-70991.3	587	-35838.2	587	-1079.37	587	37979.7	587	75420.3	587	116512	587	154927	578	208516
588	-70947.1	588	-35982.4	588	-976.714	588	37491.8	588	75198.6	588	115239	588	154765	579	208504
589	-70934.8	589	-36108.2	589	-1067.66	589	37324.9	589	75055.4	589	114374	589	155215	580	208499
590	-70908.1	590	-36133.2	590	-1158.54	590	37466.2	590	75436.4	590	114759	590	156284	581	208501
591	-70831.1	591	-36092.4	591	-1172.94	591	38201.3	591	75391	591	116179	591	156723	582	208502
592	-70847	592	-36132.2	592	-1131.89	592	38505.2	592	75215.7	592	117104	592	157030	583	208465
593	-70929.2	593	-36027.3	593	-1121.14	593	38365.8	593	75558.4	593	116851	593	156801	584	208486
594	-71070.2	594	-35869.7	594	-1075.8	594	37393.7	594	75744.4	594	115862	594	156311	585	208483
595	-71064.2	595	-35817.5	595	-1073.37	595	37180.9	595	76171.8	595	116146	595	156318	586	208487
596	-70992	596	-35835.5	596	-1085.2	596	37143.4	596	76543.4	596	116754	596	156846	587	208470
597	-70952.8	597	-35888.9	597	-1099.83	597	36612.4	597	77251.8	597	117059	597	156676	588	208481
598	-71033.5	598	-35990.7	598	-1101.43	598	35962.7	598	76892.9	598	116739	598	155898	589	208458
599	-71074.6	599	-36034	599	-1062.54	599	35705.1	599	75949	599	116426	599	155579	590	208495
600	-70982.4	600	-35984.7	600	-982.257	600	36007.3	600	74859.3	600	116039	600	155676	591	208470
601	-70968.9	601	-35981.8	601	-1018.49	601	35866.5	601	74610.4	601	115675	601	155512	592	208463
602	-71006	602	-36042.3	602	-1116.06	602	35949.9	602	74779	602	115216	602	154959	593	208517
603	-71006.3	603	-35987.2	603	-1167.86	603	37026.4	603	75278.1	603	114913	603	155256	594	208488
604	-70924.6	604	-35945.9	604	-1157.49	604	38349.3	604	75634.7	604	115395	604	156162	595	208520
605	-70885.8	605	-35962.6	605	-1105.26	605	38853.3	605	75916.1	605	116160	605	156799	596	208508
606	-70839.7	606	-36097.6	606	-1004.91	606	38314.8	606	75896.1	606	116590	606	156076	597	208499
607	-70913.6	607	-36194.9	607	-842.914	607	37430.6	607	76022.7	607	116560	607	155145	598	208507
608	-71064.3	608	-36185.2	608	-768.514	608	36623.5	608	75428.8	608	117115	608	154734	599	208494
609	-71171.2	609	-36085.5	609	-837.371	609	36695.8	609	74459.6	609	117656	609	155129	600	208504
610	-71072.8	610	-36057.8	610	-941.857	610	37081	610	74219.2	610	117926	610	155454	601	208480
611	-70995	611	-36054.6	611	-973.114	611	37416	611	74843	611	117379	611	156046	602	208511
612	-70998	612	-35950.5	612	-878.314	612	37730.5	612	75473.4	612	116493	612	156975	603	208507
613	-71018.8	613	-35947	613	-785.286	613	37862.2	613	75682.7	613	116063	613	157651	604	208446
614	-70971.1	614	-36020.4	614	-776.371	614	37013.2	614	75690.7	614	117037	614	156854	605	208458
615	-70930.7	615	-36083.8	615	-891.286	615	36760.3	615	75504.3	615	117868	615	155802	606	208472
616	-70965	616	-36018.4	616	-1032.8	616	37601.2	616	75132.2	616	117157	616	155387	607	208469
617	-70999.2	617	-35948.3	617	-1030.09	617	38349.7	617	75926.6	617	115942	617	156072	608	208413
618	-71006.7	618	-35886.6	618	-932.943	618	37901.5	618	77000.4	618	115923	618	156741	609	208432
619	-71043.3	619	-35978.8	619	-883.571	619	37714.9	619	77854.7	619	116423	619	157427	610	208466
620	-71185.2	620	-36201.1	620	-928.286	620	38153.7	620	77564	620	116767	620	156859	611	208446
621	-71293.7	621	-36261	621	-950.571	621	38120.5	621	77175.7	621	115947	621	156257	612	208439
622	-71296.6	622	-36140	622	-937.486	622	37374.3	622	76791.7	622	115012	622	155690	613	208470
623	-71231.7	623	-36002	623	-925.029	623	36857	623	76993.5	623	114830	623	155885	614	208473
624	-71150	624	-35931.7	624	-860.457	624	36889.3	624	76916	624	115333	624	155820	615	208467
625	-71084.5	625	-35953.7	625	-816	625	37187.7	625	76647.7	625	115484	625	156441	616	208488
626	-71013	626	-36012.6	626	-831.457	626	37212.3	626	76300.1	626	115673	626	156699	617	208455
627	-70984.8	627	-36089.6	627	-861.371	627	37852.9	627	76124.4	627	116097	627	157101	618	208441
628	-71072.8	628	-36104.6	628	-874.286	628	38754.1	628	75914.8	628	116432	628	156821	619	208456
629	-71198.2	629	-36152.8	629	-842.914	629	39134.8	629	75721.2	629	115524	629	156335	620	208452
630	-71202.9	630	-36128.6	630	-894.857	630	37843.3	630	76178.5	630	114191	630	155437	621	208487
631	-71107.2	631	-36026.2	631	-1046.49	631	36256.3	631	76449.4	631	113648	631	155400	622	208506
632	-71064.7	632	-35911.6	632	-1132.54	632	35756.3	632	75920.8	632	115088	632	155941	623	208438
633	-71030.4	633	-35806.1	633	-933.171	633	36240.2	633	75280.2	633	115865	633	156509	624	208431
634	-70951.5	634	-35809.5	634	-733.686	634	36546.3	634	74909.7	634	115825	634	156612	625	208470
635	-70813.4	635	-35849.4	635	-725.971	635	36108.7	635	74924.9	635	115139	635	156346	626	208461
636	-70727.8	636	-35986	636	-837.457	636	36029.8	636	74518.7	636	115291	636	155682	627	208461
637	-70814.8	637	-36117	637	-963.314	637	36143.6	637	74980.4	637	115587	637	155305	628	208444
638	-70964.3	638	-36114	638	-1067.29	638	36021.1	638	75085.8	638	116402	638	155195	629	208449
639	-71058.2	639	-35956.6	639	-1065.06	639	35943.4	639	75389	639	116628	639	155352	630	208458
640	-71023.3	640	-35817.8	640	-1057.63	640	36587.4	640	75708	640	116221	640	154950	631	208457
641	-70969.2	641	-35811.8	641	-1103.26	641	37528.8	641	76285.1	641	115029	641	155111	632	208465
642	-70880.4	642	-35880.6	642	-1120.51	642	37858.8	642	76532.1	642	114962	642	154777	633	208458
643	-70871.8	643	-36013	643	-1004.03	643	37662.5	643	77108.9	643	115353	643	154504	634	208430
644	-70910.8	644	-36058.8	644	-947.286	644	37303.4	644	77837.5	644	115724	644	154471	635	208445
645	-71011.8	645	-36045.7	645	-983.8	645	36683.6	645	77179.9	645	114701	645	155699	636	208440
646	-71077.8	646	-36072.5	646	-1053.46	646	36303.5	646	76135.5	646	114287	646	156652	637	208454
647	-70991.9	647	-36117.1	647	-1149.34	647	36658.8	647	75708.5	647	114522	647	155987	638	208462
648	-70906.9	648	-36120	648	-1214.6	648	37205.4	648	76496.7	648	115074	648	154698	639	208459
649	-70891.2	649	-36046.2	649	-1247.66	649	37103.7	649	77099.8	649	115091	649	155032	640	208517
650	-71063	650	-35974	650	-1160.66	650	35907.8	650	76652.4	650	115094	650	156388	641	208468
651	-71161.5	651	-35834.2	651	-1088.37	651	35256	651	75494.6	651	115174	651	156840	642	208477
652	-71067.1	652	-35786.4	652	-1082.63	652	35604.8	652	74687.7	652	115823	652	156551	643	208460
653	-70916.8	653	-35888.9	653	-1056.11	653	36444.6	653	74763.4	653	116917	653	156220	644	208455
654	-70907.1	654	-36052.8	654	-1028.4	654	36196.6	654	75449.1	654	116965	654	156081	645	208450
655	-71048.9	655	-36110.8	655	-1009.71	655	35387.1	655	75492.3	655	116113	655	155869	646	208441
656	-71117.6	656	-36087.2	656	-1150.86	656	35468.9	656	74922.4	656	115214	656	156233	647	208469
657	-71051	657	-36072.9	657	-1108.34	657	35830	657	75131.5	657	115005	657	155808	648	208461
658	-70947.3	658	-36080.8	658	-1049.37	658	36177.3	658	76462.4	658	114921	658	156061	649	208417
659	-70978.9	659	-36047	659	-982.2	659	36452.7	659	76935.9	659	115056	659	156759	650	208459
660	-71087.3	660	-35976.5	660	-1002.94	660	37126.6	660	76356.2	660	114816	660	157531	651	208444
661	-71144.6	661	-35995.9	661	-983.914	661	36844.9	661	75880.4	661	114482	661	157083	652	208448
662	-71149	662	-36006.6	662	-1014.6	662	36592.8	662	75249.9	662	114433	662	155960	653	208467
663	-71123.5	663	-35954.6	663	-1051.63	663	37464.7	663	74593.3	663	114147	663	154890	654	208474
664	-71109.5	664	-35868.2	664	-1137.71	664	38080.7	664	74155.4	664	114262	664	154591	655	208461
665	-71068.9	665	-35957.4	665	-1149.49	665	37349.8	665	74410.2	665	114572	665	155297	656	208440
666	-71030.3	666	-36046.5	666	-1094.63	666	36881.5	666	74743.1	666	115142	666	156113	657	208437
667	-71011.1	667	-36078	667	-1077.86	667	36802.5	667	75000.3	667	115881	667	156330	658	208425
668	-71125.5	668	-36038	668	-1144.69	668	36975.3	668	74833.3	668	116692	668	156311	659	208450
669	-71175.9	669	-36061.4	669	-1167.37	669	37099.6	669	75178.2	669	116737	669	155936	660	208456
670	-71201.9	670	-36159.1	670	-1101.51	670	37435	670	75352.2	670	115872	670	155163	661	208457
671	-71177	671	-36187.3	671	-1094.86	671	36955.4	671	75330.3	671	115196	671	154985	662	208462
672	-71115.5	672	-36038.2	672	-1120.8	672	36575.4	672	75198.7	672	114309	672	155042	663	208450
673	-70966.1	673	-35892.5	673	-1138.74	673	37234.7	673	75223	673	113912	673	155525	664	208442
674	-70990	674	-35980.5	674	-1199.89	674	38350.6	674	75015.6	674	113508	674	156370	665	208454
675	-71108.3	675	-36075.7	675	-1241.86	675	39114	675	75037.1	675	113610	675	156945	666	208440
676	-71113.5	676	-36076.8	676	-1224.83	676	38561.1	676	75747.1	676	114429	676	155872	667	208450
677	-71031.8	677	-36052.7	677	-1091.89	677	37631.1	677	75859.6	677	115711	677	154818	668	208467
678	-71062.4	678	-36041.6	678	-1023.09	678	37024.4	678	75220.5	678	116323	678	155103	669	208469
679	-71088.8	679	-36051.9	679	-983.114	679	37396.8	679	74971	679	116012	679	155300	670	208424
680	-71005.1	680	-36040.9	680	-965	680	37687.7	680	75799	680	115329	680	155163	671	208426
681	-70977.1	681	-36032	681	-1010.51	681	37717.1	681	76022.8	681	114969	681	155525	672	208444
682	-70953.1	682	-36062.1	682	-1085.03	682	37370.3	682	75910	682	115451	682	155801	673	208433
683	-70900.5	683	-36183	683	-1096.63	683	37179.6	683	76368.6	683	115980	683	155540	674	208498
684	-70899.9	684	-36216.6	684	-1029.06	684	36911.3	684	76148.3	684	116156	684	155748	675	208471
685	-70980.8	685	-36174.7	685	-959.057	685	36960.8	685	74738.1	685	116257	685	156224	676	208441
686	-71041	686	-36189.4	686	-879.543	686	36957.1	686	74106.5	686	116254	686	155688	677	208440
687	-71072.9	687	-36140.6	687	-855.971	687	36895.1	687	74973.5	687	116303	687	154624	678	208463
688	-71078	688	-36034.8	688	-916.543	688	37211.5	688	75818.2	688	116301	688	154329	679	208472
689	-71000.3	689	-35911.4	689	-951.171	689	37650.9	689	75928.7	689	116397	689	155068	680	208462
690	-70961.2	690	-35855.2	690	-970.057	690	37632.2	690	75815.5	690	116472	690	156018	681	208438
691	-70962.2	691	-35965	691	-990.714	691	36772	691	75934.3	691	116456	691	156318	682	208499
692	-71001.5	692	-36118.6	692	-1032.54	692	36194	692	75838.1	692	115984	692	155872	683	208469
693	-70991.8	693	-36226.1	693	-1016.31	693	35980.4	693	75199.7	693	116024	693	155363	684	208438
694	-70945.8	694	-36131	694	-1104.03	694	36244.2	694	74742.9	694	116060	694	155789	685	208458
695	-70965.6	695	-36062.6	695	-1235.89	695	36965.1	695	75107.8	695	116025	695	155847	686	208491
696	-71051.9	696	-36038.5	696	-1318.26	696	37659.4	696	75457.2	696	115987	696	155995	687	208472
697	-71085.3	697	-36073.5	697	-1207.49	697	37772.3	697	75743.7	697	116237	697	155964	688	208433
698	-71060.6	698	-35951.4	698	-1048.14	698	37045.7	698	75548.6	698	115946	698	155888	689	208457
699	-71080.5	699	-35856.4	699	-990.857	699	36226.4	699	75039.6	699	115893	699	154603	690	208436
700	-71121.8	700	-35867.4	700	-1065.17	700	35597	700	75190	700	116051	700	153891	691	208443
701	-71051.9	701	-35951.8	701	-1143.06	701	35511.8	701	76076.7	701	116089	701	154916	692	208442
702	-71104.4	702	-36027	702	-1136.63	702	35799.7	702	76415.1	702	115627	702	156179	693	208459
703	-71257.6	703	-36025.1	703	-1087.37	703	36176	703	76038.4	703	115212	703	156102	694	208455
704	-71355.6	704	-35942.9	704	-1023.4	704	37209	704	76037.7	704	114567	704	155605	695	208467
705	-71284.2	705	-35904.2	705	-1059.26	705	38168.5	705	76238.4	705	114727	705	155489	696	208443
706	-71240.7	706	-35947.2	706	-1120.86	706	37710.3	706	76293.3	706	115395	706	154843	697	208453
707	-71216.5	707	-36039	707	-1118.86	707	36374.7	707	76339.8	707	116056	707	154595	698	208450
708	-71119.2	708	-36028.3	708	-1141.77	708	36048.6	708	76474.8	708	115775	708	155344	699	208490
709	-71024.6	709	-35909.1	709	-1157.91	709	36588.3	709	76565.1	709	115144	709	156079	700	208460
710	-71076.2	710	-35770.9	710	-1225.57	710	36636.8	710	76052.6	710	115297	710	155837	701	208424
711	-71120.3	711	-35843.2	711	-1239.77	711	36652.2	711	75481.5	711	115619	711	156217	702	208465
712	-71184.4	712	-35974.1	712	-1171.97	712	36760.2	712	74659	712	115679	712	156240	703	208442
713	-71178.6	713	-36062.3	713	-1030.26	713	37541.1	713	74410.6	713	114712	713	156577	704	208469
714	-71099.9	714	-36084.8	714	-954.114	714	37906.4	714	75271.8	714	114398	714	157265	705	208426
715	-70987.1	715	-36090.9	715	-1082.71	715	37671.2	715	76191.6	715	114777	715	158207	706	208371
716	-70986.4	716	-36055.4	716	-1121.57	716	37061.6	716	75910.3	716	115520	716	157780	707	208429
717	-71020.1	717	-36063.9	717	-1102.83	717	37565.6	717	75975.8	717	115470	717	157051	708	208468
718	-71069.5	718	-35975.4	718	-1027.17	718	37355.8	718	77008.3	718	115541	718	155811	709	208440
719	-71145.4	719	-35859.7	719	-993.943	719	35951.1	719	77599.5	719	115937	719	155077	710	208416
720	-71223.8	720	-35830.4	720	-985.886	720	35055.7	720	76697.9	720	116620	720	155380	711	208433
721	-71149	721	-35886	721	-983.857	721	36267.8	721	75695.2	721	117063	721	155918	712	208455
722	-71099.2	722	-35925.4	722	-1051.2	722	37846.1	722	75473.9	722	116593	722	155345	713	208475
723	-71026.8	723	-35975.7	723	-1057.2	723	38229.3	723	75688.7	723	115201	723	155047	714	208453
724	-70992.7	724	-36053.2	724	-965.829	724	37336.8	724	75907.7	724	114481	724	155443	715	208415
725	-71077.6	725	-36075.3	725	-847.8	725	36308.5	725	75590.4	725	114418	725	156258	716	208448
726	-71286.7	726	-36047.8	726	-887.343	726	36559.4	726	76006.7	726	113925	726	156322	717	208455
727	-71283.1	727	-36066.5	727	-1048.34	727	37597.9	727	76253.2	727	113450	727	156019	718	208438
728	-71020.5	728	-36098.8	728	-1060.57	728	38419.5	728	76016.6	728	114273	728	155864	719	208459
729	-70815.9	729	-36151	729	-1024.63	729	38558.6	729	75450.1	729	114989	729	156540	720	208417
730	-70848.1	730	-36095.1	730	-949.257	730	38622.8	730	75559.4	730	114908	730	157593	721	208408
731	-70864.1	731	-36061.5	731	-934.4	731	38089.3	731	75897.6	731	114665	731	157653	722	208438
732	-70870.6	732	-36138.9	732	-925.229	732	37562.1	732	76402.2	732	114998	732	156550	723	208481
733	-70955.1	733	-36247.5	733	-966.486	733	37925.2	733	77077.3	733	115396	733	155463	724	208449
734	-71107.8	734	-36236.1	734	-1037.29	734	38422.3	734	77381.5	734	115556	734	155191	725	208468
735	-71164.2	735	-36151.9	735	-1103.86	735	38030.6	735	77860.2	735	115578	735	155949	726	208468
736	-71070.1	736	-36093.3	736	-1115.31	736	37540.9	736	78894.9	736	115526	736	156104	727	208474
737	-71049.6	737	-36098.1	737	-1048.26	737	37706.1	737	79250.6	737	115385	737	156025	728	208431
738	-71031.8	738	-36073.3	738	-1019.06	738	37812.6	738	77918.9	738	115519	738	155705	729	208409
739	-71075.8	739	-36047.4	739	-1053.34	739	37231.1	739	76781.3	739	115533	739	155803	730	208425
740	-70960.4	740	-36018.5	740	-1038.77	740	36240	740	76619.5	740	115382	740	156110	731	208457
741	-70923.7	741	-36050.5	741	-953.057	741	35795	741	76404.3	741	115307	741	156305	732	208464
742	-70933.3	742	-36037.2	742	-922.343	742	36454.7	742	76317.7	742	115156	742	156939	733	208445
743	-70924.6	743	-35970.4	743	-928.8	743	37509.5	743	76827.9	743	114814	743	156954	734	208438
744	-70860.1	744	-35932.5	744	-860.343	744	38547.5	744	77113.3	744	114983	744	156446	735	208462
745	-70894.5	745	-36007.5	745	-824.914	745	38325.9	745	76777.5	745	115499	745	156203	736	208433
746	-71004.5	746	-36027.5	746	-966.086	746	36711.1	746	76171.3	746	115252	746	156044	737	208437
747	-70948.7	747	-35974.7	747	-1164.66	747	35435.5	747	75892.4	747	114539	747	155902	738	208401
748	-70896	748	-35988.6	748	-1209.74	748	36571.3	748	75724.4	748	114605	748	155418	739	208390
749	-70981.4	749	-36209.8	749	-1132.97	749	38406.1	749	76415.1	749	115113	749	155741	740	208394
750	-71116.7	750	-36349.5	750	-1076.03	750	39158.2	750	76624.7	750	115220	750	155888	741	208435
751	-71113.4	751	-36273.6	751	-1177.94	751	38561.2	751	76484.4	751	115187	751	156247	742	208440
752	-71064.1	752	-36139	752	-1297.4	752	37823.2	752	76510.7	752	115384	752	156549	743	208424
753	-71069.2	753	-36103.5	753	-1275.43	753	36864.4	753	76396.7	753	115395	753	155969	744	208391
754	-71031.7	754	-36188.7	754	-1086.74	754	36317.1	754	75500.9	754	115195	754	154846	745	208421
755	-70943	755	-36217.4	755	-975.743	755	36025.3	755	75114.9	755	115244	755	154402	746	208410
756	-70941.5	756	-36265.1	756	-981.657	756	36923.7	756	75670.6	756	115225	756	154974	747	208403
757	-70930.9	757	-36297.3	757	-960.343	757	37780.1	757	75842.6	757	115049	757	155193	748	208383
758	-70909.4	758	-36339.3	758	-945.743	758	37136.7	758	75277.2	758	114974	758	155652	749	208400
759	-70949.5	759	-36270.2	759	-948.343	759	36133.9	759	75057.2	759	115320	759	156683	750	208391
760	-70983.1	760	-36184.9	760	-1049.74	760	36588.1	760	75218.6	760	115210	760	157695	751	208375
761	-70965.4	761	-36061.5	761	-1019.54	761	37510.5	761	75139.8	761	115259	761	158022	752	208381
762	-70979	762	-35932	762	-1092.2	762	37234.1	762	74864.2	762	115482	762	157394	753	208373
763	-71057.8	763	-35783.3	763	-1141.34	763	36497.6	763	75317.7	763	115790	763	156209	754	208352
764	-71066.1	764	-35796.4	764	-1156.11	764	37053.2	764	76013	764	115570	764	155676	755	208314
765	-71004.4	765	-35976.6	765	-1020.8	765	37817.7	765	76304.7	765	115569	765	156406	756	208373
766	-70973.5	766	-36168	766	-900.457	766	38043.4	766	76326.3	766	115986	766	156960	757	208380
767	-71052.5	767	-36241.9	767	-765.543	767	37750.5	767	76057.4	767	116227	767	157468	758	208386
768	-71134.3	768	-36109.8	768	-692.543	768	37347	768	76347.7	768	116084	768	157866	759	208377
769	-71072.3	769	-35993.4	769	-691.8	769	37023.2	769	76648.2	769	116163	769	157344	760	208336
770	-70952.5	770	-35986.8	770	-803.743	770	37000.7	770	77246.3	770	116637	770	156479	761	208359
771	-70988.6	771	-36070.4	771	-923.829	771	37484.9	771	76908.8	771	116775	771	155879	762	208382
772	-71103.6	772	-36029.9	772	-1009.23	772	36495.6	772	76703.7	772	115886	772	155458	763	208371
773	-71185.8	773	-35975	773	-1049.94	773	34696.7	773	76307.9	773	115161	773	155125	764	208331
774	-71113.5	774	-35946.8	774	-1095.29	774	33994.5	774	75637.4	774	114841	774	155318	765	208302
775	-70951.1	775	-35910.1	775	-1177.17	775	35307.7	775	75060.1	775	114762	775	155669	766	208316
776	-70818.7	776	-35927	776	-1140.71	776	36548.9	776	75506.8	776	114251	776	155266	767	208341
777	-70784.6	777	-36009.5	777	-1019.51	777	37110	777	76763.6	777	114480	777	155611	768	208356
778	-70821.8	778	-36044.8	778	-912	778	37479.5	778	77405.5	778	115359	778	155986	769	208349
779	-70906.9	779	-36013.2	779	-911.229	779	38383	779	77060.6	779	115919	779	156264	770	208352
780	-70956.5	780	-35978.1	780	-945.343	780	38508	780	76500.8	780	115965	780	155574	771	208321
781	-70953.1	781	-36080.2	781	-1007.34	781	37451.2	781	76870.2	781	115635	781	154856	772	208327
782	-70939.2	782	-36078.7	782	-960.343	782	36444.9	782	77677.1	782	115528	782	154497	773	208308
783	-71001	783	-36000.2	783	-855.8	783	36490.5	783	77548.8	783	114931	783	154528	774	208322
784	-71053.1	784	-35913.1	784	-850.629	784	36880.1	784	76538.4	784	114590	784	155395	775	208331
785	-70994.4	785	-35936.3	785	-980.143	785	37007.3	785	76073.5	785	114741	785	156391	776	208308
786	-70868.1	786	-35962.9	786	-1091.43	786	36716.9	786	76397.4	786	115409	786	156649	777	208298
787	-70873.7	787	-35851.4	787	-1039.34	787	36483.4	787	76726.5	787	116123	787	155731	778	208341
788	-71084.5	788	-35804	788	-919.8	788	36543.9	788	76397.4	788	116150	788	154706	779	208343
789	-71265.5	789	-35825.5	789	-838.2	789	37070.4	789	76076.1	789	115680	789	154175	780	208337
790	-71204.9	790	-36061.7	790	-900.086	790	37817.9	790	76085.1	790	115698	790	154524	781	208339
791	-71084.2	791	-36151.5	791	-913.029	791	38136	791	76958.7	791	116012	791	155660	782	208347
792	-71088.2	792	-36077.4	792	-905.171	792	37697.6	792	77305.6	792	115863	792	157134	783	208355
793	-71074.3	793	-35924.5	793	-992.571	793	37167.4	793	77118.1	793	115710	793	157255	784	208371
794	-70996.3	794	-35946.5	794	-1097.31	794	37352.4	794	76470.4	794	116028	794	156588	785	208360
795	-71004.2	795	-36032.6	795	-986.4	795	37561.9	795	76111.5	795	115749	795	156041	786	208364
796	-71120.8	796	-36080.3	796	-818.657	796	37252.9	796	76515.5	796	115015	796	156400	787	208365
797	-71125.5	797	-36001.1	797	-823.914	797	36985.7	797	76860.5	797	114657	797	157134	788	208346
798	-71037.4	798	-35890.1	798	-883.171	798	36997.3	798	76493.3	798	114887	798	157581	789	208347
799	-70907.1	799	-35810.4	799	-923.114	799	37208.2	799	75702.3	799	114673	799	157170	790	208341
800	-70791.5	800	-35808.4	800	-992.657	800	37774.1	800	75805	800	114969	800	156135	791	208347
801	-70765.6	801	-35840	801	-1036.91	801	38356.1	801	75975	801	115581	801	155734	792	208317
802	-70861.6	802	-35822.3	802	-1047.83	802	38461.2	802	75701.4	802	115810	802	155850	793	208317
803	-70953.2	803	-35787.2	803	-1107.23	803	37961.8	803	75294.3	803	115397	803	155971	794	208310
804	-71006.9	804	-35989.5	804	-1178.46	804	37155.6	804	75431.7	804	115089	804	155884	795	208344
805	-71027	805	-36203	805	-1104.49	805	36209.9	805	75964	805	115095	805	155901	796	208337
806	-70979.1	806	-36188.4	806	-1056.86	806	35336.3	806	76380.9	806	115526	806	155151	797	208334
807	-70864.6	807	-35942.5	807	-1038.69	807	35661.4	807	76326.4	807	115877	807	154721	798	208341
808	-70769.4	808	-35938.8	808	-1033.23	808	36922.3	808	76021	808	115226	808	154782	799	208339
809	-70762.4	809	-36116.7	809	-1055.86	809	37503.7	809	75939.8	809	113970	809	155794	800	208333
810	-70862.7	810	-36224.3	810	-1082.29	810	37125	810	76091.6	810	114371	810	155832	801	208356
811	-70976.8	811	-36148.5	811	-941.571	811	37487.4	811	76163.8	811	115792	811	155932	802	208376
812	-70987.8	812	-36021.1	812	-733.029	812	38771.9	812	76393.6	812	116330	812	155635	803	208356
813	-70901.1	813	-35940.2	813	-709.143	813	39170.4	813	76874.5	813	116347	813	155760	804	208364
814	-70909.6	814	-35876.5	814	-901.657	814	38236.9	814	76568.8	814	116379	814	156384	805	208358
815	-70983.2	815	-35853.3	815	-1031.6	815	37173.7	815	75920.2	815	115864	815	157125	806	208335
816	-70930.2	816	-35917.6	816	-1027.31	816	36460.6	816	76099.2	816	114815	816	156683	807	208348
817	-70817.5	817	-35996.8	817	-975.086	817	36856.1	817	76816.4	817	114614	817	155397	808	208357
818	-70796.7	818	-36029.4	818	-938.114	818	37524.7	818	76663.6	818	114911	818	155367	809	208352
819	-70874.9	819	-35986.1	819	-861.914	819	37898.9	819	76210.1	819	115300	819	156489	810	208334
820	-70885.9	820	-35978.4	820	-754.257	820	37909.2	820	76005.8	820	115482	820	157106	811	208356
821	-70939	821	-36028	821	-751.8	821	38347	821	75892.5	821	116020	821	156935	812	208348
822	-71041.1	822	-36039.8	822	-904.2	822	38338.1	822	75784.7	822	117046	822	156544	813	208344
823	-71102	823	-36054.1	823	-971.657	823	37603	823	75828.4	823	117841	823	155853	814	208360
824	-71012.7	824	-36065.1	824	-866.686	824	36792.1	824	76085.4	824	116979	824	154778	815	208382
825	-70907.9	825	-35986.1	825	-818.229	825	36583.8	825	76133.5	825	116108	825	154389	816	208370
826	-70846.5	826	-35876.6	826	-935.829	826	37032.9	826	76550.3	826	115778	826	154728	817	208328
827	-70903.1	827	-35953.8	827	-1040.57	827	37784.1	827	76872.9	827	115924	827	155208	818	208354
828	-71008.1	828	-36076.8	828	-1047.91	828	38316	828	77453.2	828	115831	828	155703	819	208352
829	-70977.5	829	-36147.9	829	-1060.86	829	38279.2	829	76913	829	116166	829	155977	820	208341
830	-70756.7	830	-36105	830	-1074.31	830	37900.3	830	76357	830	116030	830	156032	821	208348
831	-70651.8	831	-36078.4	831	-988.314	831	37695	831	76158.3	831	115523	831	156065	822	208348
832	-70734	832	-36132.3	832	-898.943	832	37754.9	832	76514.4	832	115070	832	156234	823	208343
833	-70836.3	833	-36223.2	833	-870.029	833	37802	833	76577.2	833	114865	833	155749	824	208313
834	-70915.9	834	-36184.2	834	-903.714	834	37745.9	834	77562.1	834	115398	834	155851	825	208347
835	-71090.9	835	-36052.2	835	-908.886	835	37578.1	835	78479.3	835	116001	835	157049	826	208363
836	-71165.2	836	-35984.2	836	-936.286	836	37276.1	836	78055.5	836	116010	836	158463	827	208364
837	-71133.1	837	-35904.2	837	-928.086	837	36871.5	837	76836.3	837	115527	837	157754	828	208357
838	-71047.1	838	-35943	838	-905.914	838	36555.3	838	76334.7	838	115804	838	156009	829	208382
839	-71038.2	839	-36154.2	839	-903.257	839	37046.9	839	76278.9	839	116223	839	155786	830	208362
840	-71055.1	840	-36290.1	840	-901.429	840	38021.1	840	76177.4	840	115661	840	156634	831	208388
841	-71108.5	841	-36328.4	841	-947.343	841	38352	841	76243.1	841	115005	841	156840	832	208391
842	-71032.5	842	-36202.9	842	-1050.49	842	37659.8	842	76023.4	842	114970	842	156036	833	208375
843	-70898.4	843	-36130.7	843	-1030.14	843	37214.3	843	76207.3	843	115527	843	155714	834	208359
844	-70793.4	844	-36057.7	844	-939.571	844	36965.7	844	77233.6	844	115960	844	156102	835	208359
845	-70779.2	845	-36147.5	845	-937.486	845	36867.7	845	78285.1	845	115442	845	156830	836	208342
846	-70818.3	846	-36148.1	846	-1079.17	846	36550.9	846	78304	846	114455	846	157210	837	208366
847	-70915.2	847	-36126.2	847	-1098.89	847	36667.9	847	78328.7	847	114393	847	156892	838	208350
848	-70968.9	848	-36108.3	848	-1048.23	848	36770.7	848	77856	848	115403	848	156805	839	208314
849	-71000	849	-36098.4	849	-1054.43	849	36776.2	849	76865.9	849	115655	849	157070	840	208343
850	-71044.8	850	-36097.4	850	-1073	850	36234	850	75586.5	850	115132	850	157540	841	208371
851	-71095.5	851	-36147.1	851	-1028.4	851	35936.9	851	75865.4	851	114930	851	157229	842	208348
852	-71106.3	852	-36163.9	852	-1051	852	36363	852	76496.1	852	114994	852	156676	843	208349
853	-71081	853	-36174.7	853	-1102.6	853	37378.3	853	77702.6	853	115359	853	155757	844	208379

## Sheet: Figure 2b
OCP							-1.0V							-2.0V							-2.2V									Back to OCP
Name		Ti 2p 1240	Ti 2p 1240				Name		Ti 2p 1240	Ti 2p 1240				Name		Ti 2p 1240	Ti 2p 1240				Name		Ti 2p 1240	Ti 2p 1240	Ti 3+	Ti 3+				Name		Ti 2p 1240	Ti 2p 1240
Position		458.8	464.45				Position		458.81	464.47				Position		458.82	464.47				Position		458.78	464.42	457.18	462.82				Position		458.81	464.47
FWHM		1.57	2.47				FWHM		1.52	2.41				FWHM		1.5	2.4				FWHM		1.58	2.5	2	2.8				FWHM		1.51	2.4
Area		14109.5	7054.75				Area		10559.7	5279.86				Area		32868	16434				Area		3008.84	1504.42	320.37	160.19				Area		8597.78	4298.89
Lineshape		GL(30)	GL(30)				Lineshape		GL(30)	GL(30)				Lineshape		GL(30)	GL(30)				Lineshape		GL(30)	GL(30)	GL(30)	GL(30)				Lineshape		GL(30)	GL(30)
B.E.	Cycle 0:TiO2:Ti 2p 1240:CPS	Ti 2p 1240:Ti 2p 1240	Ti 2p 1240:Ti 2p 1240	Background	Envelope		B.E.	Cycle 1:TiO2:Ti 2p 1240:CPS	Ti 2p 1240:Ti 2p 1240	Ti 2p 1240:Ti 2p 1240	Background	Envelope		B.E.	Cycle 1:TiO2:Ti 2p 1240:CPS	Ti 2p 1240:Ti 2p 1240	Ti 2p 1240:Ti 2p 1240	Background	Envelope		B.E.	Cycle 1:TiO2:Ti 2p 1240:CPS	Ti 2p 1240:Ti 2p 1240	Ti 2p 1240:Ti 2p 1240	Ti 2p 1240:Ti 3+	Ti 2p 1240:Ti 3+	Background	Envelope		B.E.	Cycle 2:TiO2:Ti 2p 1240:CPS	Ti 2p 1240:Ti 2p 1240	Ti 2p 1240:Ti 2p 1240	Background	Envelope
468.761	9853.05	9853.05	9855.64	9853.05	9855.64		468.722	7134.55	7134.55	7136.24	7134.55	7136.24		468.818	9596.85	9596.85	9600.63	9596.85	9600.63		468.632	6328.55	6328.55	6329.37	6328.55	6328.55	6328.55	6329.38		468.709	9222.45	9222.45	9223.87	9222.45	9223.87
468.661	9613.85	9749.89	9753.35	9749.89	9753.35		468.622	7365.25	7365.25	7367.53	7365.25	7367.53		468.718	9750.95	9750.95	9756.06	9750.95	9756.06		468.532	6271.05	6271.05	6272.13	6271.05	6271.06	6271.05	6272.14		468.609	8597.3	8597.3	8599.21	8597.3	8599.21
468.561	9785.5	9749.66	9754.22	9749.66	9754.22		468.522	7306.65	7306.65	7309.7	7306.65	7309.7		468.618	9911.35	9911.35	9918.26	9911.35	9918.26		468.432	6646.05	6646.05	6647.47	6646.05	6646.06	6646.05	6647.48		468.509	8984.15	8984.15	8986.71	8984.15	8986.71
468.461	9929.2	9748.45	9754.47	9748.45	9754.47		468.422	7287.5	7287.5	7291.55	7287.5	7291.55		468.518	10280.4	10280.4	10289.6	10280.4	10289.6		468.332	6239.05	6239.05	6240.9	6239.05	6239.06	6239.05	6240.91		468.409	8885.5	8885.5	8888.9	8885.5	8888.9
468.361	9712.05	9748.21	9756.09	9748.21	9756.09		468.322	7338.45	7338.45	7343.81	7338.45	7343.81		468.418	10516.3	10516.3	10528.7	10516.3	10528.7		468.232	6148.25	6274.27	6276.67	6274.27	6274.28	6274.27	6276.68		468.309	9084	9084	9088.51	9084	9088.51
468.261	9437.5	9746.16	9756.42	9746.16	9756.42		468.222	7156.65	7156.65	7163.68	7156.65	7163.68		468.318	9976.85	9976.85	9993.18	9976.85	9993.18		468.132	6438.15	6273.12	6276.21	6273.12	6273.14	6273.12	6276.22		468.209	9280.7	9280.7	9286.63	9280.7	9286.63
468.161	9552.85	9744.88	9758.18	9744.88	9758.18		468.122	7345.85	7345.85	7355.06	7345.85	7355.06		468.218	10070.9	10070.9	10092.4	10070.9	10092.4		468.032	6311.15	6272.85	6276.82	6272.85	6272.88	6272.85	6276.84		468.109	8737.95	8933.22	8940.96	8933.22	8940.96
468.061	9705.45	9744.62	9761.73	9744.62	9761.73		468.022	7339.55	7339.55	7351.52	7339.55	7351.52		468.118	9939.78	9939.78	9967.94	9939.78	9967.94		467.932	6389	6272.04	6277.08	6272.04	6272.07	6272.04	6277.11		468.009	8784.45	8932.35	8942.43	8932.35	8942.43
467.961	9628.8	9743.85	9765.81	9743.85	9765.81		467.922	7185.45	7185.45	7200.9	7185.45	7200.9		468.018	9583.52	9739.94	9776.54	9739.94	9776.54		467.832	6730.85	6268.82	6275.23	6268.82	6268.85	6268.82	6275.27		467.909	8984.2	8932.04	8945.05	8932.04	8945.05
467.861	9761.9	9743.73	9771.66	9743.73	9771.66		467.822	7435.45	7392.76	7412.64	7392.76	7412.64		467.918	9699.18	9739.72	9787.12	9739.72	9787.12		467.732	6652.5	6266.12	6274.2	6266.12	6266.17	6266.12	6274.25		467.809	8619.05	8930.21	8946.97	8930.21	8946.97
467.761	9970.95	9742.21	9777.69	9742.21	9777.69		467.722	7558.35	7391.47	7416.83	7391.47	7416.83		467.818	9917.12	9738.71	9799.74	9738.71	9799.74		467.632	6350.25	6265.53	6275.69	6265.53	6265.6	6265.53	6275.76		467.709	9007.75	8929.75	8951.16	8929.75	8951.16
467.661	9629.85	9741.47	9786.11	9741.47	9786.11		467.622	7121.55	7389.41	7421.68	7389.41	7421.68		467.718	9140.52	9735.36	9813.29	9735.36	9813.29		467.532	6223.5	6265.24	6277.91	6265.24	6265.32	6265.24	6277.99		467.609	9069.1	8928.93	8956.1	8928.93	8956.1
467.561	9663.8	9740.95	9797.01	9740.95	9797.01		467.522	7362	7389.2	7429.95	7389.2	7429.95		467.618	9465.18	9733.84	9833.18	9733.84	9833.18		467.432	6284.05	6265.11	6280.86	6265.11	6265.21	6265.11	6280.96		467.509	8878.25	8928.64	8963.01	8928.64	8963.01
467.461	9814.95	9740.46	9810.31	9740.46	9810.31		467.422	7409.25	7389.05	7440.19	7389.05	7440.19		467.518	9920.45	9732.78	9858.27	9732.78	9858.27		467.332	6601.9	6262.75	6282.19	6262.75	6262.88	6262.75	6282.32		467.409	9110.1	8927.56	8970.66	8927.56	8970.66
467.361	9627.95	9739.71	9826.35	9739.71	9826.35		467.322	7649.45	7387.03	7450.94	7387.03	7450.94		467.418	9610.42	9732.09	9889.95	9732.09	9889.95		467.232	6599.7	6260.38	6284.27	6260.38	6260.55	6260.38	6284.43		467.309	9251.75	8925.65	8979.52	8925.65	8979.52
467.261	9607.55	9738.84	9845.69	9738.84	9845.69		467.222	7350	7386.75	7465.94	7386.75	7465.94		467.318	9841.92	9731.47	9928.86	9731.47	9928.86		467.132	6358.95	6259.69	6288.87	6259.69	6259.9	6259.69	6289.08		467.209	8799.25	8924.91	8991.76	8924.91	8991.76
467.161	9853.1	9738.07	9869.01	9738.07	9869.01		467.122	7424.35	7386.45	7484.32	7386.45	7484.32		467.218	9966.92	9730.14	9975.04	9730.14	9975.04		467.032	6706.5	6256.55	6291.99	6256.55	6256.81	6256.55	6292.25		467.109	8774.2	8924.02	9006.46	8924.02	9006.46
467.061	9855.9	9737.28	9897.07	9737.28	9897.07		467.022	7177	7384.86	7504.85	7384.86	7504.85		467.118	9972.3	9728.76	10031.8	9728.76	10031.8		466.932	6392.95	6255.6	6298.43	6255.6	6255.92	6255.6	6298.75		467.009	9020.7	8923.45	9024.66	8923.45	9024.66
466.961	9960.65	9735.78	9929.26	9735.78	9929.26		466.922	7503.4	7383.94	7530.2	7383.94	7530.2		467.018	9864.43	9727.99	10099.8	9727.99	10099.8		466.832	6231.5	6255.43	6306.84	6255.43	6255.83	6255.43	6307.25		466.909	9363.25	8920.85	9044.08	8920.85	9044.08
466.861	9588.2	9734.81	9968.33	9734.81	9968.33		466.822	7678.7	7381.65	7559.02	7381.65	7559.02		466.918	9866.93	9727.21	10181	9727.21	10181		466.732	6325.1	6254.94	6316.4	6254.94	6255.44	6254.94	6316.9		466.809	9207.5	8919.16	9068.59	8919.16	9068.59
466.761	10164.3	9731.93	10011.5	9731.93	10011.5		466.722	7448.3	7381.14	7594.51	7381.14	7594.51		466.818	10107.9	9725.05	10275.8	9725.05	10275.8		466.632	6324.7	6254.45	6327.36	6254.45	6255.07	6254.45	6327.98		466.709	8994	8918.72	9098.64	8918.72	9098.64
466.661	10140.3	9729.19	10062.6	9729.19	10062.6		466.622	7392.45	7381.05	7636.76	7381.05	7636.76		466.718	10606.7	9720.05	10383.2	9720.05	10383.2		466.532	6204.15	6254.1	6340.27	6254.1	6254.86	6254.1	6341.03		466.609	8893.3	8918.57	9133.76	8918.57	9133.76
466.561	9596.25	9728.32	10123	9728.32	10123		466.522	7517.3	7379.99	7684.06	7379.99	7684.06		466.618	10242	9717.08	10512.5	9717.08	10512.5		466.432	6393.05	6253.13	6354.16	6253.13	6254.06	6253.13	6355.1		466.509	9139.65	8917.26	9173.3	8917.26	9173.3
466.461	9996.55	9726.52	10191.1	9726.52	10191.1		466.422	7429.8	7379.61	7738.97	7379.61	7738.97		466.518	10127.4	9714.76	10661.3	9714.76	10661.3		466.332	6706.9	6249.94	6367.88	6249.94	6251.09	6249.94	6369.03		466.409	9038.55	8916.54	9218.81	8916.54	9218.81
466.361	9829.6	9725.83	10269.4	9725.83	10269.4		466.322	7582.25	7378.03	7800.15	7378.03	7800.15		466.418	10554.4	9710	10829.7	9710	10829.7		466.232	6515.45	6248.08	6384.74	6248.08	6249.47	6248.08	6386.13		466.309	9098.8	8915.46	9270.37	8915.46	9270.37
466.261	10366.6	9721.53	10353.2	9721.53	10353.2		466.222	7570.2	7376.55	7868.53	7376.55	7868.53		466.318	10562.7	9705.16	11021.2	9705.16	11021.2		466.132	6385.65	6247.11	6404.59	6247.11	6248.79	6247.11	6406.27		466.209	9641.15	8911.17	9324.87	8911.17	9324.87
466.161	10281.3	9717.78	10447.6	9717.78	10447.6		466.122	7834.65	7372.99	7943.38	7372.99	7943.38		466.218	11446.4	9695.28	11230.3	9695.28	11230.3		466.032	6354.15	6246.36	6426.56	6246.36	6248.38	6246.36	6428.58		466.109	9594.8	8907.13	9385.91	8907.13	9385.91
466.061	10431.2	9713	10550	9713	10550		466.022	8217.1	7366.45	8022.52	7366.45	8022.52		466.118	11302.5	9686.17	11466.9	9686.17	11466.9		465.932	6771.2	6242.68	6447.56	6242.68	6245.1	6242.68	6449.99		466.009	9425.6	8904.07	9454.65	8904.07	9454.65
465.961	10734.9	9706.15	10660.5	9706.15	10660.5		465.922	7882.05	7362.46	8111.9	7362.46	8111.9		466.018	11653.3	9675.01	11724.4	9675.01	11724.4		465.832	6327.05	6242.08	6473.44	6242.08	6244.98	6242.08	6476.34		465.909	9194.2	8902.35	9530.51	8902.35	9530.51
465.861	10747.3	9699.17	10778.9	9699.17	10778.9		465.822	7955.05	7357.86	8207.77	7357.86	8207.77		465.918	11729.3	9663.35	12005.6	9663.35	12005.6		465.732	6450.15	6240.62	6500.04	6240.62	6244.07	6240.62	6503.49		465.809	9673.9	8897.79	9609.51	8897.79	9609.51
465.761	11084.9	9689.89	10903.6	9689.89	10903.6		465.722	8366.95	7350.04	8306.3	7350.04	8306.3		465.818	12461.3	9647.48	12304.9	9647.48	12304.9		465.632	6412.1	6239.42	6528.25	6239.42	6243.5	6239.42	6532.33		465.709	9976.45	8891.41	9691.5	8891.41	9691.5
465.661	10790.6	9682.51	11036.3	9682.51	11036.3		465.622	8272.7	7342.89	8410.98	7342.89	8410.98		465.718	12648.1	9630.46	12621.6	9630.46	12621.6		465.532	6570.9	6237.09	6556.26	6237.09	6241.9	6237.09	6561.07		465.609	10068.4	8884.45	9776.77	8884.45	9776.77
465.561	11449.2	9670.67	11169.7	9670.67	11169.7		465.522	8325.1	7335.28	8518.46	7335.28	8518.46		465.618	13804	9606.79	12948.9	9606.79	12948.9		465.432	6802.65	6233.12	6583.18	6233.12	6238.76	6233.12	6588.81		465.509	10386.4	8875.57	9862.87	8875.57	9862.87
465.461	11209.6	9660.35	11307.2	9660.35	11307.2		465.422	8695.35	7324.73	8624.79	7324.73	8624.79		465.518	13421.9	9585.15	13288.5	9585.15	13288.5		465.332	6869.85	6228.65	6609.6	6228.65	6235.24	6228.65	6616.18		465.409	10141	8868.08	9951.32	8868.08	9951.32
465.361	11597.4	9647.37	11442.4	9647.37	11442.4		465.322	8904.1	7312.49	8728.83	7312.49	8728.83		465.418	14467.6	9557.45	13627.4	9557.45	13627.4		465.232	6683.6	6225.46	6636.65	6225.46	6233.1	6225.46	6644.3		465.309	9987.65	8861.46	10039.8	8861.46	10039.8
465.261	11449.5	9635.3	11575.7	9635.3	11575.7		465.222	9065.2	7298.91	8828.8	7298.91	8828.8		465.318	14336.6	9530.34	13964.9	9530.34	13964.9		465.132	6922.85	6220.56	6660.87	6220.56	6229.41	6220.56	6669.72		465.209	10342.2	8852.71	10123.2	8852.71	10123.2
465.161	12250	9617.77	11698.1	9617.77	11698.1		465.122	9226.6	7283.97	8921.31	7283.97	8921.31		465.218	14487.9	9502.22	14292.7	9502.22	14292.7		465.032	6764.9	6216.74	6684.09	6216.74	6226.93	6216.74	6694.27		465.109	10412.5	8843.48	10201.2	8843.48	10201.2
465.061	11735	9603.58	11814	9603.58	11814		465.022	9091.1	7269.96	9006.79	7269.96	9006.79		465.118	15683.8	9467.16	14593.9	9467.16	14593.9		464.932	6399.2	6215.46	6707.41	6215.46	6227.12	6215.46	6719.07		465.009	10223.5	8835.32	10272.3	8835.32	10272.3
464.961	11798	9588.88	11918	9588.88	11918		464.922	8887.5	7257.42	9082.26	7257.42	9082.26		465.018	15998.2	9430.11	14867.6	9430.11	14867.6		464.832	7010.7	6209.88	6723.01	6209.88	6223.17	6209.88	6736.3		464.909	10147.5	8827.56	10334.6	8827.56	10334.6
464.861	12097.2	9572.07	12003	9572.07	12003		464.822	8827.05	7245.26	9144.26	7245.26	9144.26		464.918	16060.4	9392.5	15105.1	9392.5	15105.1		464.732	6669.7	6206.65	6737.24	6206.65	6221.72	6206.65	6752.31		464.809	10463.8	8817.89	10382.8	8817.89	10382.8
464.761	12190.4	9554.52	12069.5	9554.52	12069.5		464.722	9265.8	7229.6	9187.41	7229.6	9187.41		464.818	15999.9	9355.02	15297.8	9355.02	15297.8		464.632	6370.35	6205.5	6749.07	6205.5	6222.5	6205.5	6766.07		464.709	10475.7	8808.08	10417.2	8808.08	10417.2
464.661	11915.8	9538.69	12115.9	9538.69	12115.9		464.622	9205.7	7214.28	9211.59	7214.28	9211.59		464.718	16044.7	9317.08	15442.3	9317.08	15442.3		464.532	6873	6200.81	6752.62	6200.81	6219.9	6200.81	6771.7		464.609	10643	8797.23	10436.1	8797.23	10436.1
464.561	12496.8	9518.87	12135.4	9518.87	12135.4		464.522	9320.45	7197.95	9216.64	7197.95	9216.64		464.618	15934.4	9279.54	15525.5	9279.54	15525.5		464.432	6862.4	6196.17	6751.23	6196.17	6217.46	6196.17	6772.52		464.509	10504.2	8787.14	10438.4	8787.14	10438.4
464.461	12282.9	9500.35	12132.2	9500.35	12132.2		464.422	9149.8	7182.83	9202.02	7182.83	9202.02		464.518	15832.2	9242.38	15551.2	9242.38	15551.2		464.332	6824.05	6191.76	6744.81	6191.76	6215.4	6191.76	6768.44		464.409	10788.5	8775.31	10423.5	8775.31	10423.5
464.361	12242.5	9481.97	12103.2	9481.97	12103.2		464.322	9128.15	7167.75	9167.61	7167.75	9167.61		464.418	15908.5	9204.56	15512.7	9204.56	15512.7		464.232	6609.75	6188.83	6735	6188.83	6214.91	6188.83	6761.08		464.309	10523.2	8764.97	10393	8764.97	10393
464.261	11528.4	9468.25	12056	9468.25	12056		464.222	9219.4	7151.85	9113.58	7151.85	9113.58		464.318	15970.6	9166.18	15408.8	9166.18	15408.8		464.132	6635.4	6185.69	6719.85	6185.69	6214.31	6185.69	6748.47		464.209	10343.4	8755.64	10347.8	8755.64	10347.8
464.161	11638	9453.71	11982.4	9453.71	11982.4		464.122	9112.65	7136.65	9040.97	7136.65	9040.97		464.218	14630.3	9135.19	15255.1	9135.19	15255.1		464.032	6577.5	6182.94	6700.93	6182.94	6214.16	6182.94	6732.15		464.109	10214.2	8747.01	10289.4	8747.01	10289.4
464.061	11809	9437.93	11887.7	9437.93	11887.7		464.022	8773.1	7123.96	8955.64	7123.96	8955.64		464.118	14326.2	9105.74	15041.5	9105.74	15041.5		463.932	6714.9	6179.21	6676.66	6179.21	6213.05	6179.21	6710.51		464.009	10535.4	8736.43	10215.1	8736.43	10215.1
463.961	12020	9420.62	11770.9	9420.62	11770.9		463.922	8520.05	7113.14	8857.47	7113.14	8857.47		464.018	14966.5	9072.5	14776.1	9072.5	14776.1		463.832	6890.8	6174.21	6648.03	6174.21	6210.68	6174.21	6684.49		463.909	10175.8	8727.92	10132.6	8727.92	10132.6
463.861	11808.2	9404.62	11640	9404.62	11640		463.822	8804.7	7100.03	8745.89	7100.03	8745.89		463.918	15603.1	9035.46	14463.1	9035.46	14463.1		463.732	6683.1	6170.64	6617.8	6170.64	6209.67	6170.64	6656.82		463.809	9827	8721.42	10043	8721.42	10043
463.761	11362.6	9391.5	11498.3	9391.5	11498.3		463.722	8796.75	7086.88	8625.76	7086.88	8625.76		463.818	13734.4	9008.8	14124.4	9008.8	14124.4		463.632	6462.35	6168.59	6587.17	6168.59	6210.1	6168.59	6628.68		463.709	9872.75	8714.62	9946.69	8714.62	9946.69
463.661	10833.9	9381.83	11350.6	9381.83	11350.6		463.622	8355.2	7077.05	8502.78	7077.05	8502.78		463.718	13803	8981.61	13760.1	8981.61	13760.1		463.532	7022.95	6162.6	6551.1	6162.6	6206.44	6162.6	6594.95		463.609	9778.15	8708.33	9846.81	8708.33	9846.81
463.561	11213.5	9369.56	11193.8	9369.56	11193.8		463.522	8381.05	7066.94	8376.56	7066.94	8376.56		463.618	12883.9	8959.47	13381.7	8959.47	13381.7		463.432	6882.8	6157.54	6515.28	6157.54	6203.53	6157.54	6561.27		463.509	9726.05	8702.31	9745.04	8702.31	9745.04
463.461	11018.2	9358.51	11034.9	9358.51	11034.9		463.422	7912.5	7060.39	8253.1	7060.39	8253.1		463.518	12212	8941.02	12998.5	8941.02	12998.5		463.332	6742.75	6153.43	6480.24	6153.43	6201.36	6153.43	6528.16		463.409	9751.85	8696.1	9643.1	8696.1	9643.1
463.361	10975.6	9347.67	10875.9	9347.67	10875.9		463.322	8034.45	7052.84	8130.2	7052.84	8130.2		463.418	13118.8	8917.33	12608.2	8917.33	12608.2		463.232	6648.45	6149.96	6446.24	6149.96	6199.52	6149.96	6495.8		463.309	9256.6	8692.79	9545.8	8692.79	9545.8
463.261	10847.4	9337.62	10720.1	9337.62	10720.1		463.222	7655.1	7048.17	8013.45	7048.17	8013.45		463.318	12224.7	8898.57	12228.6	8898.57	12228.6		463.132	6564.25	6147.05	6413.65	6147.05	6197.95	6147.05	6464.55		463.209	9402.25	8688.59	9450.87	8688.59	9450.87
463.161	10181.6	9331.97	10572.9	9331.97	10572.9		463.122	7594.95	7043.93	7902.34	7043.93	7902.34		463.218	11968.1	8881.16	11860.8	8881.15	11860.8		463.032	6482.7	6144.69	6382.89	6144.69	6196.6	6144.69	6434.79		463.109	9321.55	8684.85	9360.53	8684.85	9360.53
463.061	10227	9325.97	10432	9325.97	10432		463.022	7338.8	7041.65	7798.9	7041.65	7798.9		463.118	11960.6	8863.69	11510	8863.69	11510		462.932	6590.05	6141.57	6352.82	6141.57	6194.08	6141.57	6405.34		463.009	9247	8681.53	9276.32	8681.53	9276.32
462.961	10233.4	9319.89	10298.4	9319.89	10298.4		462.922	7391.25	7038.94	7702.44	7038.94	7702.45		463.018	10760.6	8852.93	11185	8852.93	11185		462.832	6572.45	6138.54	6324.72	6138.54	6191.31	6138.54	6377.49		462.909	9048.45	8679.36	9198.82	8679.36	9198.83
462.861	10198.4	9314	10173.8	9314	10173.8		462.822	7990.75	7031.56	7608.6	7031.56	7608.6		462.918	11442.6	8838.24	10877.9	8838.24	10877.9		462.732	6412	6136.62	6299.48	6136.62	6189.24	6136.62	6352.1		462.809	8808.15	8678.6	9129.16	8678.59	9129.16
462.761	10424.6	9306.57	10056.9	9306.56	10056.9		462.722	7729.1	7026.16	7524.39	7026.15	7524.4		462.818	10434	8829.19	10601.2	8829.18	10601.2		462.632	6437.85	6134.51	6276.19	6134.51	6186.59	6134.51	6328.28		462.709	9302.3	8674.91	9063.04	8674.91	9063.05
462.661	9891.15	9302.66	9953.03	9302.64	9953.05		462.622	7784.65	7020.28	7447.85	7020.27	7447.86		462.718	9987.15	8822.63	10350	8822.62	10350		462.532	6318.1	6133.23	6255.55	6133.22	6184.41	6133.22	6306.75		462.609	9016.85	8672.89	9004.64	8672.88	9004.65
462.561	9847	9299.02	9859.39	9298.99	9859.43		462.522	7427.9	7017.13	7381.18	7017.11	7381.2		462.618	9782.57	8817.2	10126.1	8817.17	10126.1		462.432	6270.05	6132.28	6237.37	6132.26	6182.18	6132.26	6287.31		462.509	9069.1	8670.56	8952.69	8670.54	8952.7
462.461	9842.1	9295.42	9774.64	9295.35	9774.71		462.422	7546.4	7013.05	7321.41	7013.01	7321.45		462.518	10180.6	8809.49	9923.02	8809.44	9923.08		462.332	6868.45	6127.12	6216.74	6127.09	6175.44	6127.09	6265.12		462.409	8639.15	8670.39	8908.45	8670.36	8908.48
462.361	9961.6	9291	9698.91	9290.88	9699.02		462.322	7113.65	7012.3	7271.59	7012.23	7271.66		462.418	9501.8	8805.6	9746.39	8805.51	9746.49		462.232	6375.1	6125.4	6201.44	6125.35	6171.85	6125.35	6247.99		462.309	8807.6	8669.6	8869.26	8669.55	8869.32
462.261	9587.05	9289.1	9633.54	9288.9	9633.75		462.222	7153.95	7011.25	7227.85	7011.13	7227.97		462.318	9619.22	8801.07	9591.58	8800.9	9591.75		462.132	6439.2	6123.24	6187.29	6123.15	6167.54	6123.15	6231.77		462.209	9149.75	8666.81	8833.23	8666.71	8833.33
462.161	9429.2	9288.32	9577.84	9287.96	9578.19		462.122	7235.05	7009.61	7189.53	7009.4	7189.74		462.218	9378.38	8797.93	9456.84	8797.62	9457.15		462.032	6467	6120.89	6174.52	6120.73	6162.83	6120.73	6216.78		462.109	8821.1	8665.97	8803.53	8665.79	8803.71
462.061	9823.75	9284.97	9526.41	9284.37	9527.01		462.022	7429.45	7006.51	7154.66	7006.14	7155.03		462.118	9819.7	8792.39	9338.94	8791.82	9339.5		461.932	6617.55	6117.51	6162.08	6117.24	6156.9	6117.24	6202		462.009	8824.25	8665.16	8778.41	8664.86	8778.72
461.961	9867	9281.49	9481.55	9280.46	9482.58		461.922	7408.15	7003.66	7125.05	7003.03	7125.69		462.018	9380.97	8789.47	9239.37	8788.48	9240.36		461.832	6634.5	6114.05	6150.77	6113.61	6150.72	6113.61	6188.31		461.909	8805.45	8664.56	8756.89	8664.02	8757.42
461.861	9867.9	9278.22	9442.58	9276.53	9444.28		461.822	7564.8	6999.75	7098.16	6998.67	7099.24		461.918	9186.08	8787.95	9155.33	8786.23	9157.06		461.732	6221.65	6113.56	6143.5	6112.86	6147.35	6112.85	6178.7		461.809	9085.2	8662.44	8737.06	8661.53	8737.96
461.761	9759.85	9276.07	9409.57	9273.29	9412.35		461.722	7415.65	6997.24	7076.09	6995.44	7077.89		461.818	9520.82	8785.01	9082.92	8782.06	9085.88		461.632	6200.15	6113.36	6137.34	6112.24	6144.11	6112.24	6170.33		461.709	9421.95	8658.55	8718.13	8657.04	8719.65
461.661	9264.05	9277.72	9384.57	9273.23	9389.06		461.622	7092.8	6997.64	7059.75	6994.69	7062.7		461.718	9306.9	8784.06	9022.29	8779.08	9027.27		461.532	6275.6	6112.86	6131.58	6111.1	6140.36	6111.1	6162.61		461.609	8860.65	8658.33	8704.84	8655.83	8707.33
461.561	9555.35	9278.5	9361.6	9271.33	9368.76		461.522	7442.25	6996.03	7043.26	6991.22	7048.07		461.618	9383.17	8783.95	8971.54	8775.66	8979.84		461.432	6351.15	6112.17	6125.99	6109.42	6136.11	6109.41	6155.46		461.509	8691.2	8659.68	8694.86	8655.62	8698.92
461.461	9532.85	9280.84	9342.58	9269.58	9353.84		461.422	7343.6	6996.16	7030.02	6988.48	7037.7		461.518	8609.07	8788.28	8931.4	8774.72	8944.96		461.332	6289.5	6112.38	6121.54	6108.16	6132.38	6108.15	6150.02		461.409	8871.8	8660.85	8685.49	8654.35	8691.99
461.361	9603.65	9284.79	9325.85	9267.34	9343.3		461.322	7543.75	6996.32	7017.06	6984.18	7029.21		461.418	9144.23	8794.59	8897.08	8772.62	8919.05		461.232	6034.55	6114.09	6118.36	6107.65	6129.5	6107.64	6146.68		461.309	8939.05	8662.93	8677.25	8652.66	8687.52
461.261	9570.2	9292.06	9312.11	9265.31	9338.85		461.222	7433.1	6999.54	7006.59	6980.7	7025.44		461.318	9707.15	8802.17	8865.87	8767.32	8900.72		461.132	6187.9	6116.72	6115.64	6107.1	6126.69	6107.07	6144.93		461.209	8853.35	8667.48	8670.8	8651.48	8686.8
461.161	9450.65	9304.36	9301.2	9264.07	9341.49		461.122	7388.7	7006.47	6997.83	6977.54	7026.77		461.218	9426.45	8818.38	8840.91	8763.58	8895.7		461.032	6422.8	6119.13	6111.65	6104.89	6122.36	6104.86	6143.46		461.109	8905.6	8674.5	8665.02	8649.97	8689.55
461.061	9386.25	9323.41	9292.59	9263.25	9352.75		461.022	7265.7	7018.97	6991.06	6975.31	7034.73		461.118	9625.35	8843.27	8819.2	8758.7	8903.77		460.932	6163.75	6125.27	6109.81	6104.5	6119.98	6104.44	6146.22		461.009	8889.9	8685.7	8660.26	8648.56	8697.41
460.961	9485.3	9349.97	9284.81	9261.76	9373.01		460.922	7270.15	7038.13	6985.25	6973.02	7050.36		461.018	9150.83	8885.33	8803.48	8756.47	8932.34		460.832	5994.7	6133.62	6107.89	6103.76	6117.4	6103.68	6151.63		460.909	8673.35	8703.68	8657.43	8648.41	8712.7
460.861	9612.35	9387.59	9277.41	9259.42	9405.58		460.822	7540.55	7064.16	6978.02	6968.62	7073.57		460.918	9116.12	8947.83	8790.69	8754.43	8984.09		460.732	6312.45	6144.8	6105.51	6102.33	6114.27	6102.22	6160.26		460.809	9171	8726.67	8652.24	8645.32	8733.6
460.761	9694.35	9439.58	9270.5	9256.5	9453.58		460.722	7519.8	7102.65	6971.55	6964.35	7109.85		460.818	9497.78	9035.91	8778.12	8750.22	9063.82		460.632	6383.55	6159.8	6102.8	6100.41	6110.77	6100.24	6173.05		460.709	8815.7	8761.84	8649.6	8644.31	8767.13
460.661	9794.7	9511.46	9263.68	9252.89	9522.25		460.622	7442.1	7157.91	6966.13	6960.65	7163.39		460.718	8860.5	9166.31	8770.86	8749.59	9187.58		460.532	6418	6180.48	6099.99	6098.25	6107.18	6098.01	6191.86		460.609	9213.85	8808.99	8644.94	8640.94	8812.99
460.561	9738.75	9609.24	9257.95	9249.64	9617.56		460.522	7433.35	7234.17	6961.12	6956.98	7238.31		460.618	10172.3	9338.52	8757.69	8741.52	9354.69		460.432	6591.4	6206.91	6096.07	6094.88	6102.48	6094.55	6216.69		460.509	9017.2	8874.64	8641.74	8638.72	8877.66
460.461	10100.7	9737.42	9250.27	9243.93	9743.75		460.422	7695.25	7335.26	6954.38	6951.26	7338.39		460.518	10741	9575.83	8742.39	8730.18	9588.03		460.332	6553.35	6242.46	6092.49	6091.79	6098.16	6091.33	6250.91		460.409	9011.5	8963.57	8638.78	8636.51	8965.83
460.361	10177.5	9905.36	9242.51	9237.68	9910.2		460.322	8040.25	7466.39	6945.15	6942.82	7468.72		460.418	10689.7	9895.34	8728.21	8719.06	9904.49		460.232	6709.9	6287.32	6087.87	6087.62	6092.85	6086.99	6294.7		460.309	9344.2	9078.13	8634.02	8632.33	9079.82
460.261	10587.1	10118.5	9232.28	9228.63	10122.2		460.222	8077.5	7637.83	6935.76	6934.02	7639.56		460.318	10681	10322.5	8714.78	8707.94	10329.3		460.132	6322.3	6346.96	6086	6086.2	6090.34	6085.34	6353.49		460.209	9271.8	9227.41	8629.8	8628.55	9228.67
460.161	10547.2	10389.8	9222.54	9219.8	10392.5		460.122	8077.7	7855.42	6926.44	6925.16	7856.71		460.218	10828	10874.8	8700.98	8695.91	10879.9		460.032	6337.1	6420.51	6084.07	6084.75	6087.82	6083.57	6426.45		460.109	9536.25	9414.68	8624.1	8623.18	9415.6
460.061	10796.6	10722.5	9211.28	9209.23	10724.5		460.022	7931.8	8129.01	6918.3	6917.36	8129.95		460.118	11906.4	11572.6	8681.44	8677.7	11576.4		459.932	6595.15	6506.77	6080.35	6081.57	6083.57	6079.98	6512.34		460.009	9405.55	9647.78	8619.23	8618.55	9648.46
459.961	11173.1	11126.2	9197.59	9196.07	11127.7		459.922	8638.35	8454.36	6904.71	6904.02	8455.05		460.018	12631.7	12439.6	8658.02	8655.27	12442.3		459.832	6546.7	6609.64	6076.98	6078.84	6079.73	6076.7	6615.08		459.909	9981.05	9927	8610.99	8610.5	9927.49
459.861	11351.7	11601.1	9182.75	9181.62	11602.2		459.822	8835.4	8841.63	6889.55	6889.05	8842.13		459.918	13871.6	13486.8	8627.68	8625.68	13488.8		459.732	6874.4	6725.13	6071.31	6073.94	6073.64	6071.1	6730.72		459.809	10551.6	10253.3	8599.37	8599.02	10253.6
459.761	12266.6	12147.4	9161.78	9160.94	12148.2		459.722	9338.8	9283.5	6870.42	6870.06	9283.86		459.818	14694.5	14732.5	8592.71	8591.26	14733.9		459.632	6399.35	6858.19	6068.95	6072.54	6070.92	6068.8	6864.2		459.709	10608.2	10629.8	8587.39	8587.14	10630
459.661	12964.8	12756.2	9136.06	9135.45	12756.8		459.622	9591.95	9780.07	6849.22	6848.96	9780.33		459.718	15415.1	16164.6	8553.6	8552.55	16165.6		459.532	6762.6	6999.76	6064.04	6068.81	6065.69	6063.93	7006.52		459.609	11145.1	11046	8572.19	8572.01	11046.2
459.561	13197	13421.1	9108.67	9108.23	13421.5		459.522	10123.3	10313.4	6823.77	6823.58	10313.6		459.618	17573.5	17767.5	8502.13	8501.38	17768.2		459.432	7010.8	7146.27	6057.36	6063.61	6058.74	6057.28	7154.14		459.509	11125.5	11496.3	8557.04	8556.91	11496.4
459.461	13881.4	14117.3	9076.57	9076.24	14117.6		459.422	10511	10867.9	6795.14	6795	10868.1		459.518	19070.5	19494.2	8441.97	8441.43	19494.7		459.332	7146.25	7292.49	6049.69	6057.76	6050.84	6049.64	7301.87		459.409	12227.7	11955.6	8535.3	8535.2	11955.7
459.361	14871.8	14814.9	9037.64	9037.4	14815.1		459.322	11030.2	11415.9	6762.27	6762.18	11416		459.418	20900.3	21286	8371.14	8370.76	21286.4		459.232	7492.7	7429.74	6039.55	6049.84	6040.49	6039.5	7441.11		459.309	12316.5	12408	8512.91	8512.84	12408.1
459.261	15284	15482.5	8995.71	8995.54	15482.6		459.222	11829.1	11923.4	6722.97	6722.9	11923.5		459.318	23537	23050.9	8285	8284.73	23051.2		459.132	7447.8	7551.61	6029.65	6042.65	6030.42	6029.62	7565.48		459.209	12909.4	12824.6	8486.89	8486.85	12824.7
459.161	15687.5	16080.9	8950.81	8950.69	16081		459.122	12375.1	12359.4	6679.14	6679.09	12359.5		459.218	24248.8	24698.1	8194.37	8194.18	24698.3		459.032	7600.8	7649.55	6018.61	6034.88	6019.24	6018.59	7666.51		459.109	12989.5	13177.8	8460.25	8460.22	13177.9
459.061	16273.5	16565.1	8901.7	8901.62	16565.2		459.022	12835.3	12688.5	6631.41	6631.38	12688.5		459.118	26144.5	26104.3	8092.49	8092.36	26104.5		458.932	7909	7713.56	6005.33	6025.5	6005.85	6005.32	7734.28		459.009	13239.7	13441	8431.98	8431.96	13441
458.961	17270	16900.6	8845.59	8845.53	16900.6		458.922	13170	12884.8	6580.72	6580.7	12884.8		459.018	27284.7	27173.1	7983.59	7983.5	27173.2		458.832	7886.55	7741.16	5992.12	6016.87	5992.54	5992.11	7766.36		458.909	13691.1	13588.3	8400.87	8400.86	13588.3
458.861	17164	17055.4	8789.83	8789.78	17055.5		458.822	13228	12928.5	6529.19	6529.17	12928.5		458.918	27692	27796.8	7871.77	7871.7	27796.9		458.732	7630.95	7730.6	5980.62	6010.71	5980.95	5980.61	7761.05		458.809	13744.3	13607.9	8369.27	8369.26	13607.9
458.761	17140.6	17024.7	8733.85	8733.82	17024.7		458.722	13177.3	12813.2	6477.66	6477.65	12813.2		458.818	27678.5	27941.2	7759.4	7759.35	27941.3		458.632	7895	7677.55	5967.18	6003.42	5967.44	5967.17	7714.07		458.709	13161.6	13499.7	8340.93	8340.92	13499.8
458.661	17387.1	16791.9	8675.84	8675.83	16791.9		458.622	12632.9	12548.4	6429.94	6429.94	12548.5		458.718	27601.7	27554.9	7646.83	7646.8	27555		458.532	7695.55	7589.71	5955.04	5998.25	5955.26	5955.04	7633.15		458.609	13322	13264.4	8311.47	8311.47	13264.4
458.561	16467.8	16389.5	8623.62	8623.6	16389.6		458.522	12204	12149.9	6385.19	6385.18	12149.9		458.618	27262.5	26689.8	7535.55	7535.53	26689.8		458.432	7271.65	7472.34	5945.8	5996.81	5945.97	5945.79	7523.53		458.509	13315.8	12922.7	8281.88	8281.88	12922.7
458.461	15656.4	15836.5	8576.48	8576.47	15836.5		458.422	11736.4	11647.6	6343.71	6343.71	11647.6		458.518	25606.2	25399.4	7433.05	7433.03	25399.4		458.332	7232.8	7332.18	5936.76	5996.36	5936.9	5936.76	7391.92		458.409	12652.4	12499.4	8256.03	8256.03	12499.4
458.361	15026.9	15171.5	8533.25	8533.24	15171.6		458.322	10976.8	11074.9	6307.8	6307.8	11074.9		458.418	24093.5	23785.7	7338.54	7338.53	23785.7		458.232	7559.75	7173.93	5925.37	5994.24	5925.47	5925.37	7242.91		458.309	11802.7	12027.1	8235.06	8235.06	12027.1
458.261	14177.5	14435.7	8495.42	8495.42	14435.7		458.222	9982.8	10470.1	6279.31	6279.31	10470.1		458.318	21587.2	21962.7	7257.71	7257.71	21962.7		458.132	7058.15	7012.22	5917.41	5996.1	5917.5	5917.41	7090.99		458.209	11183.6	11530.9	8217.62	8217.62	11530.9
458.161	14144.9	13664	8457.56	8457.56	13664		458.122	9846.65	9857.84	6251.66	6251.66	9857.84		458.218	19872.2	20037.7	7186.16	7186.15	20037.7		458.032	6750.45	6853.04	5911.57	6000.43	5911.63	5911.57	6941.97		458.109	10998.9	11035	8201.18	8201.17	11035
458.061	13005.5	12900.5	8427.08	8427.08	12900.5		458.022	9187.25	9268.8	6228.91	6228.91	9268.8		458.118	16466.5	18123.4	7133.52	7133.51	18123.4		457.932	6837.95	6699.8	5905.06	6004.22	5905.11	5905.06	6799		458.009	10472.9	10563	8187.74	8187.74	10563
457.961	11895.8	12175.8	8403.83	8403.83	12175.8		457.922	8528.3	8725.32	6211.09	6211.09	8725.32		458.018	15360.4	16294.3	7086.85	7086.85	16294.3		457.832	6488.15	6559.75	5900.97	6010.23	5901.01	5900.97	6669.05		457.909	9979.25	10129.2	8177.15	8177.15	10129.2
457.861	11219	11506.8	8384.96	8384.96	11506.8		457.822	8340.5	8234.13	6194.58	6194.58	8234.13		457.918	13930.8	14607.8	7048.03	7048.03	14607.8		457.732	6551.5	6433.62	5896.4	6015.27	5896.43	5896.4	6552.52		457.809	9428.95	9744.9	8169.75	8169.75	9744.9
457.761	10660.8	10910.9	8369.71	8369.71	10910.9		457.722	7864.25	7808.61	6181.64	6181.64	7808.61		457.818	12709.7	13110.1	7015.91	7015.91	13110.1		457.632	6473.65	6322.93	5892.35	6019.96	5892.38	5892.35	6450.56		457.709	9222.2	9411.73	8163.52	8163.52	9411.73
457.661	10463.8	10387.9	8355.68	8355.68	10387.9		457.622	7350.3	7446.79	6172.58	6172.58	7446.79		457.718	10998.1	11815.4	6993.32	6993.32	11815.4		457.532	6351.45	6229.15	5889.13	6024.27	5889.15	5889.13	6364.31		457.609	9080.15	9130.44	8158.1	8158.1	9130.44
457.561	9849.1	9946.78	8345.67	8345.67	9946.78		457.522	7263.3	7146.93	6164.13	6164.13	7146.93		457.618	10471	10724.1	6973.6	6973.6	10724.1		457.432	6148.95	6151.56	5887.31	6028.45	5887.32	5887.31	6292.72		457.509	8800.05	8899.39	8154.31	8154.31	8899.39
457.461	9424.95	9579.09	8338.43	8338.43	9579.09		457.422	7039.45	6902.29	6157.34	6157.34	6902.29		457.518	10333.3	9822.95	6954.54	6954.54	9822.95		457.332	5986.75	6088.97	5886.61	6031.94	5886.62	5886.61	6234.32		457.409	8513.55	8713.64	8152.18	8152.18	8713.64
457.361	9521.45	9278.2	8330.51	8330.51	9278.2		457.322	6641.15	6710.17	6153.59	6153.59	6710.17		457.418	9895.97	9094.53	6937.85	6937.85	9094.53		457.232	6131.6	6037.69	5884.89	6032.4	5884.9	5884.89	6185.22		457.309	8230.95	8568.63	8151.72	8151.72	8568.63
457.261	9137.95	9038.04	8325.1	8325.09	9038.04		457.222	6559.55	6559.48	6150.44	6150.44	6559.48		457.318	8600.73	8526.32	6928.42	6928.42	8526.32		457.132	6203.15	5996.24	5882.65	6030.19	5882.66	5882.65	6143.79		457.209	8908.9	8451.53	8147.24	8147.24	8451.53
457.161	8859.15	8850.15	8321.52	8321.52	8850.15		457.122	6590.95	6443.42	6147.03	6147.03	6443.42		457.218	8025.4	8084.96	6922.2	6922.2	8084.96		457.032	6139.3	5964.31	5880.85	6026.29	5880.85	5880.85	6109.76		457.109	8196.25	8366.25	8146.95	8146.95	8366.25
457.061	8695	8705.67	8319.01	8319.01	8705.67		457.022	6936.6	6352.35	6140.91	6140.91	6352.35		457.118	8529.18	7749.04	6913.09	6913.09	7749.04		456.932	6091.25	5939.7	5879.37	6020.7	5879.38	5879.37	6081.02		457.009	8170.8	8302	8146.81	8146.81	8302
456.961	8660.4	8595.21	8316.73	8316.73	8595.21		456.922	6463.2	6287.11	6138.41	6138.41	6287.11		457.018	7572.02	7499.56	6909.35	6909.35	7499.56		456.832	5835.45	5922.2	5879.07	6014.46	5879.07	5879.07	6057.59		456.909	8358.65	8254.19	8145.56	8145.56	8254.19
456.861	8568.35	8513.29	8315.04	8315.04	8513.29		456.822	6544	6238.33	6135.27	6135.27	6238.33		456.918	7841.65	7315.5	6904.06	6904.06	7315.5		456.732	6096.2	5907.91	5877.55	6005.46	5877.55	5877.55	6035.82		456.809	8523	8217.99	8143.32	8143.32	8217.99
456.761	8668.1	8451.42	8312.67	8312.67	8451.42		456.722	6405.45	6203.54	6133.18	6133.18	6203.54		456.818	7490.32	7182.88	6900.73	6900.73	7182.88		456.632	5829.95	5898.32	5877.22	5996.43	5877.22	5877.22	6017.53		456.709	8139.7	8194.04	8143.3	8143.3	8194.04
456.661	8610.4	8406.88	8310.68	8310.68	8406.88		456.622	6391.25	6178.59	6131.18	6131.18	6178.59		456.718	7754.33	7086.6	6895.89	6895.89	7086.6		456.532	5951.85	5891.18	5876.69	5986.33	5876.69	5876.69	6000.81		456.609	8053.25	8176.67	8142.77	8142.77	8176.67
456.561	8148.95	8375.13	8309.61	8309.61	8375.13		456.522	6277.9	6161.47	6130.04	6130.04	6161.47		456.618	7242.82	7021.03	6893.92	6893.92	7021.03		456.432	5721.95	5885.41	5875.62	5975.16	5875.62	5875.62	5984.94		456.509	8421.1	8163.48	8141.13	8141.13	8163.48
456.461	8525.9	8352.36	8308.16	8308.16	8352.36		456.422	6032	6149.88	6129.29	6129.29	6149.88		456.518	7566.03	6973.39	6890.11	6890.11	6973.39		456.332	5937.65	5881.73	5875.19	5964.43	5875.19	5875.19	5970.98		456.409	8175.85	8155.44	8140.92	8140.92	8155.44
456.361	8406.9	8336.82	8307.5	8307.5	8336.82		456.322	6245.8	6141.64	6128.39	6128.39	6141.64		456.418	7493.03	6940.67	6886.69	6886.69	6940.67		456.232	5777.2	5878.81	5874.51	5953.57	5874.51	5874.51	5957.88		456.309	7966.5	8149.19	8139.9	8139.9	8149.19
456.261	8688.45	8324.18	8304.94	8304.94	8324.18		456.222	5946.95	6135.45	6127	6127	6135.45		456.318	7831.27	6915.63	6881.33	6881.33	6915.63		456.132	6071	5875.94	5873.13	5942.35	5873.13	5873.13	5945.16		456.209	8013.8	8145.04	8139.17	8139.17	8145.04
456.161	8301.45	8317.36	8304.92	8304.92	8317.36		456.122	6276.15	6131.12	6125.85	6125.85	6131.12		456.218	7167.92	6901.32	6879.71	6879.71	6901.32		456.032	5774.05	5874.24	5872.44	5932.37	5872.44	5872.44	5934.17		456.109	8217.3	8142.35	8138.71	8138.71	8142.35
456.061	8297.55	8312.8	8304.87	8304.87	8312.8		456.022	6353.3	6127.35	6124.08	6124.08	6127.35		456.118	7326.2	6890.53	6877.18	6877.18	6890.53		455.932	5732.75	5872.62	5871.48	5922.8	5871.48	5871.48	5923.94		456.009	8190.95	8140.64	8138.4	8138.4	8140.64
455.961	8340.7	8309.63	8304.63	8304.63	8309.63		455.922	6192	6125.54	6123.56	6123.56	6125.54		456.018	7464.62	6882	6873.84	6873.84	6882		455.832	5720.45	5871.14	5870.43	5913.93	5870.43	5870.43	5914.64		455.909	7932.45	8138.54	8137.19	8137.19	8138.54
455.861	8483.95	8306.52	8303.43	8303.43	8306.52		455.822	6107.6	6124.63	6123.43	6123.43	6124.63		455.918	7065.75	6877.65	6872.75	6872.75	6877.65		455.732	5858.75	5870.79	5870.35	5906.85	5870.35	5870.35	5907.29		455.809	7911.75	8136.68	8135.88	8135.88	8136.68
455.761	8496.85	8304.04	8302.13	8302.13	8304.04		455.722	6157.85	6123.87	6123.17	6123.17	6123.87		455.818	7272.53	6873.39	6870.49	6870.49	6873.39		455.632	5990.9	5869.77	5869.5	5899.83	5869.5	5869.5	5900.09		455.709	8314.45	8135.29	8134.82	8134.82	8135.29
455.661	8460.65	8302.22	8301.07	8301.07	8302.22		455.622	6057.3	6123.08	6122.66	6122.66	6123.08		455.718	6920.65	6871.9	6870.2	6870.2	6871.9		455.532	5839.25	5869.45	5869.29	5894.24	5869.29	5869.29	5894.4		455.609	8190.7	8134.76	8134.49	8134.49	8134.76
455.561	8308.35	8301.71	8301.02	8301.02	8301.71		455.522	6297.5	6121.55	6121.31	6121.31	6121.55		455.618	7267.6	6868.92	6867.95	6867.95	6868.92		455.432	5935.8	5868.92	5868.83	5889.16	5868.83	5868.83	5889.26		455.509	8090.9	8134.39	8134.23	8134.23	8134.39
455.461	8517.05	8299.98	8299.58	8299.58	8299.98		455.422	6350.25	6119.67	6119.53	6119.53	6119.67		455.518	6672.7	6867.4	6866.85	6866.85	6867.4		455.332	5731.5	5867.93	5867.88	5884.3	5867.88	5867.88	5884.36		455.409	7802.2	8132.38	8132.29	8132.29	8132.38
455.361	8109	8298.55	8298.32	8298.32	8298.55		455.322	6198.45	6119	6118.92	6118.92	6119		455.418	7088.48	6865.9	6865.6	6865.6	6865.9		455.232	5828.8	5867.64	5867.6	5880.75	5867.6	5867.6	5880.78		455.309	8313.45	8131.27	8131.22	8131.22	8131.27
455.261	8202.6	8297.82	8297.68	8297.68	8297.82		455.222	6119.6	6118.96	6118.92	6118.92	6118.96		455.318	7330.07	6863.13	6862.96	6862.96	6863.13		455.132	6043.8	5866.39	5866.37	5876.79	5866.37	5866.37	5876.81		455.209	7807.9	8129.36	8129.33	8129.33	8129.36
455.161	8022.65	8295.94	8295.86	8295.86	8295.94		455.122	6207.1	6118.26	6118.23	6118.23	6118.26		455.218	6391.78	6860.41	6860.32	6860.32	6860.41		455.032	5681.05	5865.1	5865.09	5873.28	5865.09	5865.09	5873.29		455.109	8027.45	8128.75	8128.74	8128.74	8128.75
455.061	8201.05	8295.28	8295.24	8295.24	8295.28		455.022	5951.7	6116.98	6116.96	6116.96	6116.98		455.118	6774.28	6859.89	6859.84	6859.84	6859.89		454.932	5792.7	5864.59	5864.58	5870.97	5864.58	5864.58	5870.98		455.009	8191.8	8128.37	8128.36	8128.36	8128.37
454.961	8260.5	8295.03	8295.01	8295.01	8295.03		454.922	6162.3	6116.62	6116.61	6116.61	6116.62		455.018	7140.87	6858.27	6858.24	6858.24	6858.27		454.832	6121.55	5862.78	5862.78	5867.71	5862.78	5862.78	5867.72		454.909	8025.4	8127.77	8127.76	8127.76	8127.77
454.861	8325.45	8294.81	8294.8	8294.8	8294.81		454.822	5986.3	6115.62	6115.62	6115.62	6115.62		454.918	7202.87	6856.3	6856.29	6856.29	6856.3		454.732	5772.95	5862.16	5862.16	5865.94	5862.16	5862.16	5865.94		454.809	8107	8127.64	8127.64	8127.64	8127.64
454.761	8552.8	8293.08	8293.07	8293.07	8293.08		454.722	6051.95	6115.13	6115.13	6115.13	6115.13		454.818	7249.48	6854.06	6854.06	6854.06	6854.06		454.632	6153.5	5860.11	5860.11	5862.98	5860.11	5860.11	5862.98		454.709	8092	8127.44	8127.43	8127.43	8127.44
454.661	8531.65	8291.48	8291.47	8291.47	8291.48		454.622	5816.95	6112.86	6112.86	6112.86	6112.86		454.718	6832.5	6853.94	6853.94	6853.94	6853.94		454.532	6051.7	5858.77	5858.77	5860.93	5858.77	5858.77	5860.93		454.609	8316.2	8126.32	8126.32	8126.32	8126.32
454.561	8518.8	8289.95	8289.95	8289.95	8289.95		454.522	5997.95	6111.98	6111.98	6111.98	6111.98		454.618	6938.55	6853.46	6853.46	6853.46	6853.46		454.432	6285.35	5855.77	5855.77	5857.39	5855.77	5855.77	5857.39		454.509	7905.1	8125.02	8125.02	8125.02	8125.02
454.461	8138.75	8288.95	8288.95	8288.95	8288.95		454.422	6286.55	6110.63	6110.62	6110.62	6110.63		454.518	6584.02	6851.94	6851.94	6851.94	6851.94		454.332	5902.5	5855.45	5855.45	5856.64	5855.45	5855.45	5856.64		454.409	8032.9	8124.49	8124.49	8124.49	8124.49
454.361	8586.45	8286.96	8286.96	8286.96	8286.96		454.322	5765.85	6107.99	6107.99	6107.99	6107.99		454.418	6632.62	6850.72	6850.71	6850.71	6850.72		454.232	6004.8	5854.4	5854.4	5855.28	5854.4	5854.4	5855.28		454.309	8127	8124.47	8124.47	8124.47	8124.47
454.261	8272.85	8286.86	8286.86	8286.86	8286.86		454.222	5881	6106.26	6106.26	6106.26	6106.26		454.318	7011.08	6849.81	6849.81	6849.81	6849.81		454.132	6050.7	5853.02	5853.02	5853.66	5853.02	5853.02	5853.66		454.209	8054.4	8124.06	8124.06	8124.06	8124.06
454.161	8316.25	8286.67	8286.67	8286.67	8286.67		454.122	6065	6105.95	6105.95	6105.95	6105.95		454.218	6392.02	6847.24	6847.24	6847.24	6847.24		454.032	6000.5	5851.98	5851.98	5852.45	5851.98	5851.98	5852.45		454.109	7773.75	8122.01	8122.01	8122.01	8122.01
454.061	8133.55	8285.65	8285.65	8285.65	8285.65		454.022	6190.6	6105.29	6105.29	6105.29	6105.29		454.118	7273.28	6844.82	6844.82	6844.82	6844.82		453.932	5877.65	5851.8	5851.8	5852.14	5851.8	5851.8	5852.14		454.009	7868.25	8120.53	8120.53	8120.53	8120.53
453.961	8486.95	8284.31	8284.31	8284.31	8284.31		453.922	6166.6	6104.81	6104.81	6104.81	6104.81		454.018	6788.92	6844.51	6844.51	6844.51	6844.51		453.832	5893.15	5851.51	5851.51	5851.75	5851.51	5851.51	5851.75		453.909	7761.8	8118.44	8118.44	8118.44	8118.44
453.861	8388.6	8283.61	8283.61	8283.61	8283.61		453.822	6091.95	6104.72	6104.72	6104.72	6104.72		453.918	6961.82	6843.84	6843.84	6843.84	6843.84		453.732	5914	5851.07	5851.07	5851.24	5851.07	5851.07	5851.24		453.809	7769.2	8116.39	8116.39	8116.39	8116.39
453.761	8501.75	8282.14	8282.14	8282.14	8282.14		453.722	6007.8	6103.98	6103.98	6103.98	6103.98		453.818	6510.12	6841.97	6841.97	6841.97	6841.97		453.632	5902.1	5850.72	5850.72	5850.83	5850.72	5850.72	5850.83		453.709	7895.75	8115.1	8115.1	8115.1	8115.1
453.661	8510.8	8280.61	8280.61	8280.61	8280.61		453.622	6274.3	6102.66	6102.66	6102.66	6102.66		453.718	6583.95	6840.52	6840.52	6840.52	6840.52		453.532	5736.05	5736.05	5736.05	5736.13	5736.05	5736.05	5736.13		453.609	8031.05	8114.61	8114.61	8114.61	8114.61
453.561	8554.9	8278.77	8278.77	8278.77	8278.77		453.522	6352.7	6100.72	6100.72	6100.72	6100.72		453.618	7082.5	6839.15	6839.15	6839.15	6839.15		453.432	5983.5	5983.5	5983.5	5983.56	5983.5	5983.5	5983.56		453.509	8092.4	8114.48	8114.48	8114.48	8114.48
453.461	8319.75	8278.5	8278.5	8278.5	8278.5		453.422	6057.1	6100.39	6100.39	6100.39	6100.39		453.518	6851	6851	6851	6851	6851		453.332	5856	5856	5856	5856.04	5856	5856	5856.04		453.409	8220	8220	8220	8220	8220
453.361	8209.6	8278.04	8278.04	8278.04	8278.04		453.322	6219	6099.47	6099.47	6099.47	6099.47		453.418	6703.57	6703.57	6703.57	6703.57	6703.57		453.232	5974.85	5974.85	5974.85	5974.88	5974.85	5974.85	5974.88		453.309	7932.3	7932.3	7932.3	7932.3	7932.3
453.261	8204.65	8277.56	8277.56	8277.56	8277.56		453.222	6022.3	6022.3	6022.3	6022.3	6022.3		453.318	6853.57	6853.57	6853.57	6853.57	6853.57		453.132	5934.2	5934.2	5934.2	5934.22	5934.2	5934.2	5934.22		453.209	7757.2	7757.2	7757.2	7757.2	7757.2
453.161	8124.6	8276.55	8276.55	8276.55	8276.55		453.122	5892.3	5892.3	5892.3	5892.3	5892.3		453.218	7312.17	7312.17	7312.17	7312.17	7312.17		453.032	6123.4	6123.4	6123.4	6123.41	6123.4	6123.4	6123.41		453.109	7947.65	7947.65	7947.65	7947.65	7947.65
453.061	8499.8	8275.05	8275.05	8275.05	8275.05		453.022	6013.7	6013.7	6013.7	6013.7	6013.7		453.118	7180.05	7180.05	7180.05	7180.05	7180.05		452.932	5678.05	5678.05	5678.05	5678.06	5678.05	5678.05	5678.06		453.009	8180.6	8180.6	8180.6	8180.6	8180.6
452.961	8200.75	8200.75	8200.75	8200.75	8200.75		452.922	5929.15	5929.15	5929.15	5929.15	5929.15		453.018	6502.98	6502.98	6502.98	6502.98	6502.98		452.832	5810.95	5810.95	5810.95	5810.95	5810.95	5810.95	5810.95		452.909	8238.1	8238.1	8238.1	8238.1	8238.1
452.861	8728	8728	8728	8728	8728		452.822	5835.45	5835.45	5835.45	5835.45	5835.45		452.918	6493.67	6493.67	6493.67	6493.67	6493.67		452.732	5808.55	5808.55	5808.55	5808.55	5808.55	5808.55	5808.55		452.809	7939.35	7939.35	7939.35	7939.35	7939.35
452.761	8457	8457	8457	8457	8457		452.722	5922	5922	5922	5922	5922		452.818	7088.1	7088.1	7088.1	7088.1	7088.1		452.632	6028.8	6028.8	6028.8	6028.8	6028.8	6028.8	6028.8		452.709	8198.05	8198.05	8198.05	8198.05	8198.05

## Sheet: Figure 2c
0.004	1.7862
0.008	1.7292
0.012	1.8444
0.016	1.7907
0.02	1.7479
0.024	1.7691
0.028	1.7351
0.032	1.713
0.036	1.7995
0.04	1.7891
0.044	1.7871
0.048	1.7838
0.052	1.7805
0.056	1.6377
0.06	1.6357
0.064	1.6436
0.068	1.656
0.072	1.6825
0.076	1.7147
0.08	1.5707
0.084	1.6097
0.088	1.6409
0.092	1.6665
0.096	1.6928
0.1	1.7059
0.104	1.722
0.108	1.749
0.112	1.7675
0.116	1.7648
0.12	1.7324
0.124	1.8408
0.128	1.8001
0.132	1.7582
0.136	1.7087
0.14	1.6529
0.144	1.5962
0.148	1.5514
0.152	1.5056
0.156	1.4645
0.16	1.5362
0.164	1.5029
0.168	1.4946
0.172	1.4901
0.176	1.4926
0.18	1.4986
0.184	1.4988
0.188	1.5136
0.192	1.5339
0.196	1.5526
0.2	1.657
0.204	1.6888
0.208	1.7219
0.212	1.7592
0.216	1.8115
0.22	1.8508
0.224	1.8905
0.228	1.9461
0.232	1.8807
0.236	1.9369
0.24	1.9882
0.244	1.9299
0.248	2.0012
0.252	2.0322
0.256	2.0258
0.26	1.9967
0.264	1.9742
0.268	1.9657
0.272	1.9759
0.276	1.9933
0.28	2.0343
0.284	1.9324
0.288	1.9654
0.292	2.0059
0.296	2.0532
0.3	2.0845
0.304	2.1134
0.308	2.1152
0.312	2.0967
0.316	2.0705
0.32	2.0383
0.324	1.9883
0.328	1.9357
0.332	1.8665
0.336	1.8019
0.34	1.8664
0.344	1.8086
0.348	1.7445
0.352	1.7804
0.356	1.7238
0.36	1.7575
0.364	1.7172
0.368	1.7544
0.372	1.7143
0.376	1.7765
0.38	1.8034
0.384	1.7574
0.388	1.8029
0.392	1.8258
0.396	1.8657
0.4	1.8208
0.404	1.8717
0.408	1.8332
0.412	1.7918
0.416	1.7569
0.42	1.7136
0.424	1.666
0.428	1.6168
0.432	1.5814
0.436	1.5529
0.44	1.5377
0.444	1.5358
0.448	1.5397
0.452	1.4739
0.456	1.4876
0.46	1.425
0.464	1.4484
0.468	1.363
0.472	1.4077
0.476	1.4559
0.48	1.3597
0.484	1.4282
0.488	1.3787
0.492	1.4367
0.496	1.3982
0.5	1.4397
0.504	1.4022
0.508	1.4306
0.512	1.4594
0.516	1.4863
0.52	1.5027
0.524	1.4226
0.528	1.4354
0.532	1.4551
0.536	1.4679
0.54	1.4671
0.544	1.4679
0.548	1.469
0.552	1.4633
0.556	1.4617
0.56	1.4719
0.564	1.4967
0.568	1.5218
0.572	1.5638
0.576	1.6151
0.58	1.6565
0.584	1.6318
0.588	1.6863
0.592	1.6805
0.596	1.7329
0.6	1.723
0.604	1.7688
0.608	1.6489
0.612	1.8116
0.616	1.8646
0.62	1.8446
0.624	1.8851
0.628	1.9276
0.632	1.8961
0.636	1.9365
0.64	1.9786
0.644	1.9279
0.648	1.9739
0.652	2.011
0.656	2.0431
0.66	2.0739
0.664	2.0785
0.668	2.0629
0.672	2.0403
0.676	2.0122
0.68	1.9748
0.684	2.0542
0.688	2.0054
0.692	1.9557
0.696	1.9174
0.7	1.9923
0.704	1.9427
0.708	1.8916
0.712	1.8239
0.716	1.7776
0.72	1.7272
0.724	1.7862
0.728	1.7528
0.732	1.7443
0.736	1.7642
0.74	1.7894
0.744	1.8309
0.748	1.7644
0.752	1.8227
0.756	1.8055
0.76	1.8861
0.764	1.8671
0.768	1.9399
0.772	2.0153
0.776	1.9661
0.78	2.0133
0.784	2.0455
0.788	1.9638
0.792	1.9562
0.796	1.9632
0.8	1.9613
0.804	1.9677
0.808	1.9686
0.812	1.8384
0.816	1.8245
0.82	1.7889
0.824	1.7427
0.828	1.7041
0.832	1.7822
0.836	1.7473
0.84	1.7383
0.844	1.8179
0.848	1.7952
0.852	1.7684
0.856	1.8459
0.86	1.7984
0.864	1.757
0.868	1.8623
0.872	1.8217
0.876	1.8815
0.88	1.8482
0.884	1.8977
0.888	1.8581
0.892	1.8967
0.896	1.8263
0.9	1.8467
0.904	1.8317
0.908	1.7607
0.912	1.8259
0.916	1.764
0.92	1.7001
0.924	1.7713
0.928	1.7366
0.932	1.707
0.936	1.6775
0.94	1.6552
0.944	1.6529
0.948	1.6639
0.952	1.6718
0.956	1.6877
0.96	1.7064
0.964	1.7338
0.968	1.7675
0.972	1.7908
0.976	1.9081
0.98	1.9086
0.984	1.9003
0.988	1.88
0.992	1.8599
0.996	1.8385
1	1.9093
1.004	1.8507
1.008	1.7808
1.012	1.8108
1.016	1.7152
1.02	1.7045
1.024	1.5901
1.028	1.6061
1.032	1.6033
1.036	1.6052
1.04	1.6097
1.044	1.6211
1.048	1.634
1.052	1.6521
1.056	1.67
1.06	1.6982
1.064	1.6763
1.068	1.7409
1.072	1.7506
1.076	1.7693
1.08	1.7926
1.084	1.8197
1.088	1.8513
1.092	1.897
1.096	1.952
1.1	1.9215
1.104	1.9078
1.108	1.9066
1.112	1.8893
1.116	1.8746
1.12	1.8703
1.124	1.8711
1.128	1.8551
1.132	1.8259
1.136	1.7841
1.14	1.729
1.144	1.7739
1.148	1.7007
1.152	1.722
1.156	1.6611
1.16	1.6795
1.164	1.6943
1.168	1.6268
1.172	1.6478
1.176	1.6805
1.18	1.7127
1.184	1.7532
1.188	1.7908
1.192	1.8229
1.196	1.8451
1.2	1.8643
1.204	1.8901
1.208	1.9114
1.212	1.9297
1.216	1.9316
1.22	1.9235
1.224	1.9206
1.228	1.9112
1.232	1.9079
1.236	1.8836
1.24	1.952
1.244	1.914
1.248	1.8901
1.252	1.8753
1.256	1.8579
1.26	1.8429
1.264	1.721
1.268	1.7215
1.272	1.7388
1.276	1.6342
1.28	1.6645
1.284	1.6282
1.288	1.6996
1.292	1.6711
1.296	1.7595
1.3	1.7576
1.304	1.8525
1.308	1.9508
1.312	1.9573
1.316	2.0391
1.32	2.0503
1.324	2.0993
1.328	2.1347
1.332	2.1679
1.336	2.1894
1.34	2.2102
1.344	2.2095
1.348	2.2002
1.352	2.186
1.356	2.1561
1.36	2.1238
1.364	2.0828
1.368	2.0466
1.372	2.0059
1.376	1.9241
1.38	1.9217
1.384	1.9319
1.388	1.9303
1.392	1.9171
1.396	1.9152
1.4	1.9259
1.404	1.9467
1.408	1.9608
1.412	1.9583
1.416	1.9792
1.42	1.9646
1.424	1.9315
1.428	1.8977
1.432	1.8388
1.436	1.8653
1.44	1.8054
1.444	1.8358
1.448	1.7605
1.452	1.7981
1.456	1.7249
1.46	1.7476
1.464	1.6891
1.468	1.6284
1.472	1.6775
1.476	1.6139
1.48	1.5622
1.484	1.5998
1.488	1.5547
1.492	1.5202
1.496	1.4883
1.5	1.4773
1.504	1.4767
1.508	1.4819
1.512	1.4904
1.516	1.5056
1.52	1.5204
1.524	1.5405
1.528	1.5675
1.532	1.6017
1.536	1.6362
1.54	1.6644
1.544	1.6867
1.548	1.7046
1.552	1.7204
1.556	1.7227
1.56	1.7044
1.564	1.6819
1.568	1.6524
1.572	1.6269
1.576	1.6129
1.58	1.5967
1.584	1.5895
1.588	1.5907
1.592	1.5418
1.596	1.5548
1.6	1.5816
1.604	1.5555
1.608	1.593
1.612	1.6357
1.616	1.6013
1.62	1.6637
1.624	1.6415
1.628	1.7042
1.632	1.6903
1.636	1.7667
1.64	1.7478
1.644	1.8339
1.648	1.8207
1.652	1.9191
1.656	1.8869
1.66	1.97
1.664	1.9154
1.668	1.9561
1.672	1.9789
1.676	1.9853
1.68	1.9601
1.684	1.9261
1.688	1.8778
1.692	1.8029
1.696	1.7219
1.7	1.6324
1.704	1.6487
1.708	1.5558
1.712	1.5871
1.716	1.4983
1.72	1.5324
1.724	1.4758
1.728	1.5118
1.732	1.4613
1.736	1.5009
1.74	1.4489
1.744	1.4703
1.748	1.4696
1.752	1.468
1.756	1.457
1.76	1.4492
1.764	1.4354
1.768	1.4347
1.772	1.3738
1.776	1.4871
1.78	1.4556
1.784	1.4343
1.788	1.4153
1.792	1.4978
1.796	1.4919
1.8	1.5035
1.804	1.5168
1.808	1.5386
1.812	1.57
1.816	1.6234
1.82	1.6053
1.824	1.5972
1.828	1.5589
1.832	1.6251
1.836	1.5834
1.84	1.6426
1.844	1.6951
1.848	1.6053
1.852	1.6439
1.856	1.6876
1.86	1.6137
1.864	1.6369
1.868	1.6532
1.872	1.671
1.876	1.5733
1.88	1.5861
1.884	1.603
1.888	1.5364
1.892	1.5485
1.896	1.5596
1.9	1.5557
1.904	1.5549
1.908	1.4955
1.912	1.5156
1.916	1.5337
1.92	1.5367
1.924	1.5594
1.928	1.5931
1.932	1.6271
1.936	1.6606
1.94	1.6905
1.944	1.7085
1.948	1.719
1.952	1.728
1.956	1.7347
1.96	1.7359
1.964	1.7291
1.968	1.7252
1.972	1.7342
1.976	1.7421
1.98	1.7571
1.984	1.7119
1.988	1.7179
1.992	1.7141
1.996	1.7181
2	1.725
2.004	1.6618
2.008	1.6605
2.012	1.6488
2.016	1.6437
2.02	1.5528
2.024	1.5431
2.028	1.5374
2.032	1.4576
2.036	1.4683
2.04	1.472
2.044	1.4008
2.048	1.412
2.052	1.4183
2.056	1.4256
2.06	1.434
2.064	1.4372
2.068	1.4414
2.072	1.4529
2.076	1.4692
2.08	1.4927
2.084	1.5244
2.088	1.5618
2.092	1.5903
2.096	1.6073
2.1	1.6143
2.104	1.614
2.108	1.6504
2.112	1.6253
2.116	1.6515
2.12	1.5991
2.124	1.6065
2.128	1.5318
2.132	1.5342
2.136	1.4641
2.14	1.4766
2.144	1.4646
2.148	1.4013
2.152	1.4228
2.156	1.3907
2.16	1.4368
2.164	1.4238
2.168	1.4243
2.172	1.4282
2.176	1.52
2.18	1.5044
2.184	1.4899
2.188	1.5867
2.192	1.5616
2.196	1.5312
2.2	1.6053
2.204	1.5627
2.208	1.5398
2.212	1.4966
2.216	1.4644
2.22	1.4359
2.224	1.4094
2.228	1.3843
2.232	1.3641
2.236	1.341
2.24	1.3445
2.244	1.3522
2.248	1.3743
2.252	1.3886
2.256	1.415
2.26	1.331
2.264	1.3425
2.268	1.3443
2.272	1.3427
2.276	1.3407
2.28	1.3163
2.284	1.3932
2.288	1.3649
2.292	1.4147
2.296	1.3912
2.3	1.4588
2.304	1.4538
2.308	1.4449
2.312	1.5085
2.316	1.4946
2.32	1.483
2.324	1.4627
2.328	1.4439
2.332	1.4256
2.336	1.4184
2.34	1.4093
2.344	1.4038
2.348	1.4114
2.352	1.4223
2.356	1.4244
2.36	1.435
2.364	1.4513
2.368	1.4534
2.372	1.4509
2.376	1.4419
2.38	1.4208
2.384	1.3879
2.388	1.4467
2.392	1.4187
2.396	1.5013
2.4	1.4894
2.404	1.5791
2.408	1.5888
2.412	1.596
2.416	1.6957
2.42	1.7224
2.424	1.7498
2.428	1.779
2.432	1.8166
2.436	1.8545
2.44	1.8945
2.444	1.9301
2.448	1.9616
2.452	1.9846
2.456	2.0036
2.46	2.0147
2.464	2.0237
2.468	1.9515
2.472	1.9554
2.476	1.8653
2.48	1.8773
2.484	1.7842
2.488	1.7204
2.492	1.7496
2.496	1.6926
2.5	1.6686
2.504	1.6561
2.508	1.7312
2.512	1.6908
2.516	1.7651
2.52	1.8285
2.524	1.7882
2.528	1.8286
2.532	1.87
2.536	1.902
2.54	1.9128
2.544	1.915
2.548	1.9107
2.552	1.882
2.556	1.8496
2.56	1.8236
2.564	1.7948
2.568	1.7796
2.572	1.7657
2.576	1.7436
2.58	1.7155
2.584	1.6853
2.588	1.6429
2.592	1.6667
2.596	1.6109
2.6	1.6462
2.604	1.7063
2.608	1.6424
2.612	1.7094
2.616	1.6423
2.62	1.5706
2.624	1.6444
2.628	1.5866
2.632	1.5464
2.636	1.5264
2.64	1.519
2.644	1.5189
2.648	1.5292
2.652	1.5418
2.656	1.4239
2.66	1.441
2.664	1.471
2.668	1.3847
2.672	1.4409
2.676	1.3814
2.68	1.4563
2.684	1.4425
2.688	1.5209
2.692	1.48
2.696	1.5385
2.7	1.4804
2.704	1.5138
2.708	1.4652
2.712	1.4848
2.716	1.5085
2.72	1.4377
2.724	1.4698
2.728	1.4359
2.732	1.4741
2.736	1.4955
2.74	1.4535
2.744	1.4938
2.748	1.5179
2.752	1.5326
2.756	1.5389
2.76	1.5397
2.764	1.5471
2.768	1.5589
2.772	1.5618
2.776	1.5488
2.78	1.5379
2.784	1.5277
2.788	1.5606
2.792	1.5733
2.796	1.5825
2.8	1.6136
2.804	1.6294
2.808	1.6464
2.812	1.6665
2.816	1.678
2.82	1.6955
2.824	1.728
2.828	1.7661
2.832	1.7922
2.836	1.8287
2.84	1.7967
2.844	1.834
2.848	1.873
2.852	1.8545
2.856	1.8942
2.86	1.9382
2.864	1.8974
2.868	1.9314
2.872	1.8933
2.876	1.9159
2.88	1.94
2.884	1.8833
2.888	1.9008
2.892	1.9095
2.896	1.8429
2.9	1.8477
2.904	1.8442
2.908	1.8349
2.912	1.8111
2.916	1.7908
2.92	1.7621
2.924	1.7318
2.928	1.7027
2.932	1.6836
2.936	1.6586
2.94	1.654
2.944	1.6462
2.948	1.6317
2.952	1.6178
2.956	1.6658
2.96	1.6548
2.964	1.6499
2.968	1.6419
2.972	1.6869
2.976	1.6697
2.98	1.6529
2.984	1.6374
2.988	1.6746
2.992	1.6602
2.996	1.6281
3	1.5884
3.004	1.6188
3.008	1.5881
3.012	1.5675
3.016	1.6058
3.02	1.5708
3.024	1.5971
3.028	1.5565
3.032	1.5883
3.036	1.5746
3.04	1.5586
3.044	1.5404
3.048	1.5319
3.052	1.5313
3.056	1.521
3.06	1.5632
3.064	1.5432
3.068	1.5248
3.072	1.5163
3.076	1.5012
3.08	1.5482
3.084	1.5388
3.088	1.5296
3.092	1.5119
3.096	1.4864
3.1	1.4639
3.104	1.4473
3.108	1.5055
3.112	1.4819
3.116	1.4676
3.12	1.4443
3.124	1.4152
3.128	1.464
3.132	1.427
3.136	1.4719
3.14	1.4288
3.144	1.4753
3.148	1.4809
3.152	1.4031
3.156	1.4854
3.16	1.5226
3.164	1.4553
3.168	1.5218
3.172	1.4678
3.176	1.5423
3.18	1.4976
3.184	1.5614
3.188	1.5113
3.192	1.572
3.196	1.5353
3.2	1.5127
3.204	1.6032
3.208	1.5813
3.212	1.5641
3.216	1.5605
3.22	1.5674
3.224	1.5829
3.228	1.6131
3.232	1.6574
3.236	1.705
3.24	1.6572
3.244	1.7032
3.248	1.6404
3.252	1.6047
3.256	1.5698
3.26	1.5285
3.264	1.483
3.268	1.4375
3.272	1.3931
3.276	1.356
3.28	1.4262
3.284	1.3725
3.288	1.4588
3.292	1.4039
3.296	1.4192
3.3	1.506
3.304	1.456
3.308	1.5046
3.312	1.4686
3.316	1.5031
3.32	1.5417
3.324	1.4942
3.328	1.5228
3.332	1.5304
3.336	1.5369
3.34	1.5408
3.344	1.5422
3.348	1.5739
3.352	1.5628
3.356	1.6099
3.36	1.656
3.364	1.7024
3.368	1.6894
3.372	1.736
3.376	1.7945
3.38	1.7972
3.384	1.8529
3.388	1.9071
3.392	1.9081
3.396	1.9619
3.4	1.9638
3.404	2.0168
3.408	2.0661
3.412	2.1002
3.416	2.0659
3.42	2.0808
3.424	2.0942
3.428	2.0984
3.432	2.0924
3.436	2.0808
3.44	2.0588
3.444	2.0371
3.448	2.028
3.452	1.9159
3.456	1.9072
3.46	1.9028
3.464	1.92
3.468	1.9378
3.472	1.9587
3.476	1.8761
3.48	1.8631
3.484	1.8528
3.488	1.839
3.492	1.839
3.496	1.8395
3.5	1.8218
3.504	1.7956
3.508	1.7667
3.512	1.7537
3.516	1.7259
3.52	1.6979
3.524	1.6749
3.528	1.6583
3.532	1.6307
3.536	1.6783
3.54	1.6525
3.544	1.6809
3.548	1.6474
3.552	1.6964
3.556	1.6745
3.56	1.6653
3.564	1.7382
3.568	1.7462
3.572	1.7718
3.576	1.8054
3.58	1.8264
3.584	1.8581
3.588	1.885
3.592	1.9124
3.596	1.9085
3.6	1.8855
3.604	1.8494
3.608	1.7951
3.612	1.7263
3.616	1.6477
3.62	1.6746
3.624	1.588
3.628	1.5843
3.632	1.4753
3.636	1.4769
3.64	1.4238
3.644	1.3826
3.648	1.3474
3.652	1.3155
3.656	1.3052
3.66	1.2941
3.664	1.2895
3.668	1.2921
3.672	1.3393
3.676	1.406
3.68	1.4671
3.684	1.5393
3.688	1.5405
3.692	1.6264
3.696	1.6346
3.7	1.6514
3.704	1.673
3.708	1.704
3.712	1.7364
3.716	1.7685
3.72	1.8014
3.724	1.8426
3.728	1.799
3.732	1.7781
3.736	1.7638
3.74	1.7566
3.744	1.7461
3.748	1.718
3.752	1.7199
3.756	1.8158
3.76	1.7889
3.764	1.8896
3.768	1.8641
3.772	1.9495
3.776	1.9164
3.78	1.9555
3.784	1.9716
3.788	1.8906
3.792	1.8762
3.796	1.8535
3.8	1.8176
3.804	1.7788
3.808	1.7362
3.812	1.6904
3.816	1.6453
3.82	1.5976
3.824	1.5569
3.828	1.525
3.832	1.5046
3.836	1.4939
3.84	1.4839
3.844	1.481
3.848	1.4941
3.852	1.5225
3.856	1.5484
3.86	1.5771
3.864	1.6062
3.868	1.633
3.872	1.6543
3.876	1.6738
3.88	1.6987
3.884	1.725
3.888	1.7367
3.892	1.7371
3.896	1.7339
3.9	1.7301
3.904	1.7832
3.908	1.7718
3.912	1.7568
3.916	1.7336
3.92	1.7211
3.924	1.6778
3.928	1.6629
3.932	1.8011
3.936	1.9143
3.94	1.9946
3.944	1.9418
3.948	1.9091
3.952	1.9341
3.956	1.9744
3.96	1.7992
3.964	1.7151
3.968	1.7151
3.972	1.6372
3.976	1.4823
3.98	1.3468
3.984	1.3938
3.988	1.4655
3.992	1.5632
3.996	1.4578
4	1.466
4.004	1.6165
4.008	1.7649
4.012	1.8254
4.016	1.8674
4.02	1.8588
4.024	1.9534
4.028	1.864
4.032	1.7559
4.036	1.6509
4.04	1.5907
4.044	1.5883
4.048	1.5125
4.052	1.6589
4.056	1.828
4.06	1.9015
4.064	1.9621
4.068	2.0175
4.072	2.0583
4.076	2.055
4.08	1.927
4.084	1.9169
4.088	1.7449
4.092	1.8328
4.096	1.5785
4.1	1.396
4.104	1.4046
4.108	1.6084
4.112	1.6993
4.116	1.8687
4.12	1.9053
4.124	1.9093
4.128	1.8365
4.132	1.6982
4.136	1.6725
4.14	1.8762
4.144	1.9686
4.148	1.9569
4.152	1.875
4.156	1.7883
4.16	1.6666
4.164	1.6428
4.168	1.5696
4.172	1.5434
4.176	1.575
4.18	1.5677
4.184	1.6273
4.188	1.6254
4.192	1.5454
4.196	1.6099
4.2	1.6461
4.204	1.594
4.208	1.6146
4.212	1.5552
4.216	1.5098
4.22	1.4855
4.224	1.2384
4.228	1.3329
4.232	1.3533
4.236	1.2457
4.24	1.3658
4.244	1.3743
4.248	1.3814
4.252	1.5434
4.256	1.6663
4.26	1.7353
4.264	1.508
4.268	1.4601
4.272	1.5477
4.276	1.6827
4.28	1.9787
4.284	2.0917
4.288	2.1272
4.292	2.1514
4.296	2.2986
4.3	2.1508
4.304	1.9009
4.308	1.7251
4.312	1.8697
4.316	2.0988
4.32	2.0155
4.324	1.6981
4.328	1.5617
4.332	1.5721
4.336	1.5383
4.34	1.4141
4.344	1.354
4.348	1.416
4.352	1.5056
4.356	1.5862
4.36	1.6825
4.364	1.7382
4.368	1.7508
4.372	1.6593
4.376	1.7044
4.38	1.73
4.384	1.6772
4.388	1.6501
4.392	1.6782
4.396	1.7236
4.4	1.61
4.404	1.4974
4.408	1.5152
4.412	1.7216
4.416	1.896
4.42	2.0294
4.424	1.9657
4.428	1.7879
4.432	1.7557
4.436	1.8267
4.44	1.8672
4.444	1.9444
4.448	2.0052
4.452	1.8881
4.456	2.0099
4.46	2.0538
4.464	1.88
4.468	1.8269
4.472	1.8939
4.476	1.9375
4.48	2.0093
4.484	2.0217
4.488	1.8682
4.492	1.8437
4.496	1.6456
4.5	1.6634
4.504	1.6526
4.508	1.6954
4.512	1.6605
4.516	1.7829
4.52	1.8348
4.524	1.8641
4.528	1.7716
4.532	1.6246
4.536	1.6394
4.54	1.7812
4.544	1.6771
4.548	1.5102
4.552	1.5029
4.556	1.4784
4.56	1.4822
4.564	1.4898
4.568	1.6201
4.572	1.7223
4.576	1.7125
4.58	1.5205
4.584	1.4582
4.588	1.5115
4.592	1.7036
4.596	1.5696
4.6	1.5174
4.604	1.4053
4.608	1.5099
4.612	1.4925
4.616	1.6127
4.62	1.6919
4.624	1.6488
4.628	1.4556
4.632	1.3336
4.636	1.2508
4.64	1.2624
4.644	1.4301
4.648	1.3015
4.652	1.3233
4.656	1.4201
4.66	1.4839
4.664	1.3056
4.668	1.3186
4.672	1.3702
4.676	1.2886
4.68	1.1151
4.684	1.2239
4.688	1.4109
4.692	1.6324
4.696	1.5751
4.7	1.4584
4.704	1.3054
4.708	1.297
4.712	1.3997
4.716	1.3979
4.72	1.3821
4.724	1.2869
4.728	1.1233
4.732	1.2611
4.736	1.1769
4.74	1.2431
4.744	1.2798
4.748	1.1405
4.752	1.2239
4.756	1.2123
4.76	1.2415
4.764	1.0631
4.768	1.1588
4.772	1.1037
4.776	1.1703
4.78	1.3217
4.784	1.3282
4.788	1.2555
4.792	1.2605
4.796	1.3545
4.8	1.4316
4.804	1.3636
4.808	1.1375
4.812	0.9516
4.816	0.9815
4.82	1.3511
4.824	1.5886
4.828	1.4597
4.832	1.2118
4.836	0.9559
4.84	0.9631
4.844	1.1132
4.848	1.1955
4.852	1.26
4.856	1.301
4.86	1.3325
4.864	1.4559
4.868	1.5958
4.872	1.4598
4.876	1.4124
4.88	1.4347
4.884	1.4059
4.888	1.4508
4.892	1.3765
4.896	1.4
4.9	1.5839
4.904	1.686
4.908	1.4873
4.912	1.2375
4.916	1.0255
4.92	1.1512
4.924	1.3878
4.928	1.5012
4.932	1.4315
4.936	1.5052
4.94	1.5016
4.944	1.562
4.948	1.4014
4.952	1.3604
4.956	1.4425
4.96	1.4377
4.964	1.3388
4.968	1.3615
4.972	1.2892
4.976	1.1645
4.98	1.2835
4.984	1.3061
4.988	1.4144
4.992	1.5042
4.996	1.6305
5	1.6346
5.004	1.7559
5.008	1.5085
5.012	1.3418
5.016	1.3731
5.02	1.3487
5.024	1.4108
5.028	1.362
5.032	1.4951
5.036	1.4928
5.04	1.7775
5.044	1.6903
5.048	1.6575
5.052	1.4974
5.056	1.5828
5.06	1.5198
5.064	1.3845
5.068	1.3288
5.072	1.4264
5.076	1.3784
5.08	1.4344
5.084	1.2948
5.088	1.4338
5.092	1.6581
5.096	1.7675
5.1	1.7758
5.104	1.8843
5.108	1.6499
5.112	1.7397
5.116	1.6665
5.12	1.7272
5.124	1.5761
5.128	1.4144
5.132	1.3873
5.136	1.5062
5.14	1.4885
5.144	1.5823
5.148	1.7127
5.152	1.9027
5.156	1.7593
5.16	1.801
5.164	1.6145
5.168	1.5808
5.172	1.4059
5.176	1.5765
5.18	1.6467
5.184	1.621
5.188	1.5146
5.192	1.7267
5.196	1.6183
5.2	1.9631
5.204	1.5272
5.208	1.4734
5.212	1.3992
5.216	1.6353
5.22	1.5585
5.224	1.4579
5.228	1.3774
5.232	1.4204
5.236	1.4536
5.24	1.5903
5.244	1.8323
5.248	1.8976
5.252	1.7652
5.256	1.666
5.26	1.5613
5.264	1.6366
5.268	1.7654
5.272	1.8974
5.276	1.8997
5.28	1.669
5.284	1.5142
5.288	1.5781
5.292	1.6
5.296	1.5546
5.3	1.3003
5.304	1.2014
5.308	1.3539
5.312	1.2063
5.316	1.2664
5.32	1.2222
5.324	1.139
5.328	1.3334
5.332	1.3679
5.336	1.3207
5.34	1.3772
5.344	1.4721
5.348	1.4045
5.352	1.262
5.356	1.2749
5.36	1.4588
5.364	1.5157
5.368	1.4495
5.372	1.5874
5.376	1.5085
5.38	1.5517
5.384	1.4221
5.388	1.5488
5.392	1.6327
5.396	1.488
5.4	1.3283
5.404	1.2832
5.408	1.3801
5.412	1.3913
5.416	1.3404
5.42	1.3645
5.424	1.3096
5.428	1.4068
5.432	1.4327
5.436	1.3697
5.44	1.2737
5.444	1.3923
5.448	1.3582
5.452	1.6706
5.456	1.8241
5.46	1.5499
5.464	1.5348
5.468	1.4146
5.472	1.3675
5.476	1.4788
5.48	1.7192
5.484	1.8393
5.488	1.6742
5.492	1.506
5.496	1.3622
5.5	1.3357
5.504	1.4379
5.508	1.5347
5.512	1.5817
5.516	1.4926
5.52	1.4394
5.524	1.2824
5.528	1.3889
5.532	1.4235
5.536	1.5901
5.54	1.7363
5.544	1.8157
5.548	1.9115
5.552	1.5718
5.556	1.3874
5.56	1.4623
5.564	1.6527
5.568	1.5963
5.572	1.4629
5.576	1.396
5.58	1.437
5.584	1.5837
5.588	1.7195
5.592	1.4779
5.596	1.2089
5.6	1.3116
5.604	1.577
5.608	1.6683
5.612	1.6375
5.616	1.6064
5.62	1.6553
5.624	1.4817
5.628	1.3522
5.632	1.334
5.636	1.6153
5.64	1.7809
5.644	1.6569
5.648	1.6489
5.652	1.6217
5.656	1.5314
5.66	1.2465
5.664	1.0783
5.668	1.3472
5.672	1.5636
5.676	1.5434
5.68	1.4255
5.684	1.4968
5.688	1.4092
5.692	1.4438
5.696	1.467
5.7	1.5464
5.704	1.6195
5.708	1.556
5.712	1.4625
5.716	1.4249
5.72	1.4365
5.724	1.2308
5.728	1.2644
5.732	1.0216
5.736	1.0889
5.74	1.2995
5.744	1.5641
5.748	1.6224
5.752	1.3617
5.756	1.4057
5.76	1.5752
5.764	1.4386
5.768	1.3986
5.772	1.3941
5.776	1.4134
5.78	1.5859
5.784	1.5709
5.788	1.4885
5.792	1.5498
5.796	1.4245
5.8	1.3921
5.804	1.3663
5.808	1.4859
5.812	1.2199
5.816	1.1705
5.82	1.2285
5.824	1.3736
5.828	1.4625
5.832	1.4962
5.836	1.446
5.84	1.4576
5.844	1.4024
5.848	1.2347
5.852	1.1955
5.856	1.3838
5.86	1.4462
5.864	1.4687
5.868	1.3547
5.872	1.2732
5.876	1.2351
5.88	1.3243
5.884	1.394
5.888	1.6119
5.892	1.6459
5.896	1.6275
5.9	1.5361
5.904	1.3291
5.908	1.1902
5.912	1.3062
5.916	1.3534
5.92	1.2324
5.924	1.0475
5.928	1.1706
5.932	1.3827
5.936	1.4133
5.94	1.4048
5.944	1.344
5.948	1.2297
5.952	1.2002
5.956	1.2765
5.96	1.488
5.964	1.4151
5.968	1.3034
5.972	1.1088
5.976	1.0951
5.98	1.1479
5.984	1.2088
5.988	1.3209
5.992	1.2259
5.996	1.1887
6	1.2821
6.004	1.4676
6.008	1.547
6.012	1.6058
6.016	1.551
6.02	1.4312
6.024	1.3468
6.028	1.2655
6.032	1.3658
6.036	1.4898
6.04	1.5674
6.044	1.4694
6.048	1.4114
6.052	1.1973
6.056	1.2427
6.06	1.4025
6.064	1.4559
6.068	1.4874
6.072	1.4814
6.076	1.8254
6.08	1.9058
6.084	1.898
6.088	1.8505
6.092	1.8704
6.096	1.6586
6.1	1.5527
6.104	1.4735
6.108	1.3602
6.112	1.5006
6.116	1.6647
6.12	1.7737
6.124	1.4576
6.128	1.4065
6.132	1.4811
6.136	1.5482
6.14	1.6231
6.144	1.4704
6.148	1.7341
6.152	1.6779
6.156	1.4487
6.16	1.3129
6.164	1.2785
6.168	1.5073
6.172	1.5689
6.176	1.4987
6.18	1.2722
6.184	1.2155
6.188	1.4526
6.192	1.5853
6.196	1.5278
6.2	1.4577
6.204	1.5124
6.208	1.543
6.212	1.6808
6.216	1.7863
6.22	1.9313
6.224	1.9229
6.228	1.6583
6.232	1.4271
6.236	1.2903
6.24	1.3672
6.244	1.3508
6.248	1.2827
6.252	1.2358
6.256	1.3114
6.26	1.4222
6.264	1.3055
6.268	1.2901
6.272	1.3443
6.276	1.2712
6.28	1.0879
6.284	1.1394
6.288	1.3565
6.292	1.4475
6.296	1.2544
6.3	1.2339
6.304	1.3231
6.308	1.3494
6.312	1.2674
6.316	1.1791
6.32	1.2183
6.324	1.2396
6.328	1.4743
6.332	1.5836
6.336	1.4536
6.34	1.2663
6.344	1.3909
6.348	1.5536
6.352	1.6632
6.356	1.4659
6.36	1.2395
6.364	1.2968
6.368	1.3204
6.372	1.2442
6.376	1.3785
6.38	1.4091
6.384	1.4991
6.388	1.4721
6.392	1.314
6.396	1.0678
6.4	1.0046
6.404	1.0904
6.408	1.2299
6.412	1.2957
6.416	1.2535
6.42	1.2649
6.424	1.2051
6.428	1.2941
6.432	1.3223
6.436	1.1512
6.44	1.0863
6.444	1.2617
6.448	1.4126
6.452	1.6896
6.456	1.486
6.46	1.4658
6.464	1.3271
6.468	1.2113
6.472	1.2941
6.476	1.4497
6.48	1.4897
6.484	1.4157
6.488	1.2361
6.492	1.1406
6.496	1.3631
6.5	1.2864
6.504	1.2839
6.508	1.3958
6.512	1.3039
6.516	1.3994
6.52	1.5832
6.524	1.5641
6.528	1.5613
6.532	1.5424
6.536	1.65
6.54	1.6652
6.544	1.6443
6.548	1.5192
6.552	1.3503
6.556	1.3706
6.56	1.3824
6.564	1.5795
6.568	1.8217
6.572	1.6595
6.576	1.458
6.58	1.5334
6.584	1.5435
6.588	1.6999
6.592	1.646
6.596	1.5288
6.6	1.7729
6.604	1.6562
6.608	1.7407
6.612	1.5782
6.616	1.5182
6.62	1.5195
6.624	1.3948
6.628	1.3244
6.632	1.3539
6.636	1.4041
6.64	1.4571
6.644	1.498
6.648	1.5885
6.652	1.6283
6.656	1.6802
6.66	1.6744
6.664	1.6465
6.668	1.6814
6.672	1.6864
6.676	1.5209
6.68	1.3954
6.684	1.3601
6.688	1.4244
6.692	1.4016
6.696	1.4057
6.7	1.4452
6.704	1.3726
6.708	1.5171
6.712	1.6323
6.716	1.7507
6.72	1.6966
6.724	1.4612
6.728	1.4577
6.732	1.4641
6.736	1.53
6.74	1.4423
6.744	1.3727
6.748	1.4262
6.752	1.7761
6.756	2.0468
6.76	1.8461
6.764	1.6535
6.768	1.6743
6.772	1.6172
6.776	1.6995
6.78	1.8378
6.784	2.0941
6.788	1.9721
6.792	1.9421
6.796	2.0377
6.8	2.0143
6.804	1.9214
6.808	1.933
6.812	1.6779
6.816	1.5042
6.82	1.57
6.824	1.7929
6.828	1.8608
6.832	1.6206
6.836	1.5423
6.84	1.793
6.844	1.8469
6.848	1.9864
6.852	1.9332
6.856	1.8091
6.86	1.7991
6.864	1.7978
6.868	1.6751
6.872	1.6751
6.876	1.6908
6.88	1.5303
6.884	1.3194
6.888	1.2718
6.892	1.4334
6.896	1.6648
6.9	1.6747
6.904	1.6788
6.908	1.4088
6.912	1.2013
6.916	1.2114
6.92	1.2692
6.924	1.4305
6.928	1.6459
6.932	1.8381
6.936	1.74
6.94	1.6197
6.944	1.5303
6.948	1.4845
6.952	1.554
6.956	1.6003
6.96	1.6379
6.964	1.5925
6.968	1.6585
6.972	1.6662
6.976	1.7157
6.98	1.7442
6.984	1.716
6.988	1.7469
6.992	1.7344
6.996	1.5418
7	1.5766
7.004	1.7617
7.008	1.8016
7.012	1.7762
7.016	1.6392
7.02	1.5303
7.024	1.3884
7.028	1.3565
7.032	1.4179
7.036	1.2629
7.04	1.1609
7.044	1.3132
7.048	1.4966
7.052	1.4573
7.056	1.3783
7.06	1.291
7.064	1.238
7.068	1.1766
7.072	1.266
7.076	1.2085
7.08	1.4963
7.084	1.6082
7.088	1.7605
7.092	1.7496
7.096	1.8199
7.1	1.7479
7.104	1.7866
7.108	1.5515
7.112	1.638
7.116	1.5886
7.12	1.7939
7.124	1.727
7.128	1.6456
7.132	1.5018
7.136	1.3034
7.14	1.3593
7.144	1.5828
7.148	1.8047
7.152	1.8387
7.156	1.6472
7.16	1.4955
7.164	1.2962
7.168	1.3333
7.172	1.5148
7.176	1.8588
7.18	1.8768
7.184	1.7474
7.188	1.6746
7.192	1.8008
7.196	1.7504
7.2	1.8827
7.204	1.7763
7.208	1.876
7.212	1.7027
7.216	1.5986
7.22	1.4462
7.224	1.5702
7.228	1.7532
7.232	1.7761
7.236	1.6368
7.24	1.2685
7.244	1.1276
7.248	1.3194
7.252	1.6206
7.256	1.7051
7.26	1.4038
7.264	1.2224
7.268	1.4403
7.272	1.7178
7.276	1.6808
7.28	1.6961
7.284	1.5064
7.288	1.3947
7.292	1.3278
7.296	1.3721
7.3	1.4892
7.304	1.5189
7.308	1.5156
7.312	1.648
7.316	1.7087
7.32	1.4128
7.324	1.2614
7.328	1.2246
7.332	1.2469
7.336	1.4742
7.34	1.6916
7.344	1.5723
7.348	1.4064
7.352	1.3719
7.356	1.3134
7.36	1.277
7.364	1.3362
7.368	1.3963
7.372	1.4016
7.376	1.381
7.38	1.2938
7.384	1.5097
7.388	1.7323
7.392	1.4632
7.396	1.1359
7.4	1.0967
7.404	1.1513
7.408	1.2369
7.412	1.2323
7.416	1.256
7.42	1.1228
7.424	0.984
7.428	1.1037
7.432	1.1905
7.436	1.2054
7.44	1.23
7.444	1.1785
7.448	1.2406
7.452	1.2167
7.456	1.1771
7.46	1.189
7.464	1.2802
7.468	1.2768
7.472	1.065
7.476	0.9222
7.48	0.865
7.484	0.8244
7.488	1.0305
7.492	1.2897
7.496	1.389
7.5	1.3294
7.504	1.148
7.508	1.0761
7.512	1.1878
7.516	1.3407
7.52	1.2813
7.524	1.303
7.528	1.5051
7.532	1.5136
7.536	1.3951
7.54	1.4425
7.544	1.559
7.548	1.469
7.552	1.3333
7.556	1.3834
7.56	1.444
7.564	1.4368
7.568	1.4193
7.572	1.373
7.576	1.6567
7.58	1.6133
7.584	1.5008
7.588	1.2822
7.592	1.5073
7.596	1.5295
7.6	1.4858
7.604	1.5292
7.608	1.4114
7.612	1.4166
7.616	1.4147
7.62	1.4657
7.624	1.4591
7.628	1.4408
7.632	1.6103
7.636	1.6636
7.64	1.6178
7.644	1.5727
7.648	1.4247
7.652	1.2519
7.656	1.3135
7.66	1.5521
7.664	1.4868
7.668	1.3397

## Sheet: Figure 2d
0.001	0
0.002	0.89002
0.003	0.89907
0.004	0.91929
0.005	0.91903
0.006	0.91939
0.007	0.91984
0.008	0.92025
0.009	0.92017
0.01	0.92041
0.011	0.92063
0.012	0.92076
0.013	0.92083
0.014	0.92077
0.015	0.92049
0.016	0.92019
0.017	0.91999
0.018	0.91978
0.019	0.91969
0.02	0.91972
0.021	0.91982
0.022	0.92004
0.023	0.92049
0.024	0.92114
0.025	0.9212
0.026	0.92182
0.027	0.92252
0.028	0.92329
0.029	0.92395
0.03	0.92402
0.031	0.92465
0.032	0.92526
0.033	0.92577
0.034	0.92583
0.035	0.92641
0.036	0.92704
0.037	0.92711
0.038	0.92773
0.039	0.9284
0.04	0.92899
0.041	0.92906
0.042	0.92974
0.043	0.93037
0.044	0.93089
0.045	0.9313
0.046	0.93137
0.047	0.9318
0.048	0.93225
0.049	0.93257
0.05	0.93278
0.051	0.93292
0.052	0.93301
0.053	0.9331
0.054	0.93308
0.055	0.93299
0.056	0.9328
0.057	0.93251
0.058	0.93226
0.059	0.93194
0.06	0.93157
0.061	0.93105
0.062	0.93044
0.063	0.92983
0.064	0.92922
0.065	0.92862
0.066	0.92804
0.067	0.92741
0.068	0.92726
0.069	0.92664
0.07	0.92605
0.071	0.92555
0.072	0.92512
0.073	0.92465
0.074	0.92458
0.075	0.92409
0.076	0.92356
0.077	0.92313
0.078	0.92302
0.079	0.92275
0.08	0.92253
0.081	0.92241
0.082	0.92236
0.083	0.92249
0.084	0.92236
0.085	0.92259
0.086	0.92293
0.087	0.92278
0.088	0.92321
0.089	0.92368
0.09	0.92354
0.091	0.92406
0.092	0.92398
0.093	0.92458
0.094	0.92358
0.095	0.92463
0.096	0.9255
0.097	0.91793
0.098	0.91968
0.099	0.92139
0.1	0.91349
0.101	0.91618
0.102	0.91832
0.103	0.91143
0.104	0.91361
0.105	0.91576
0.106	0.91773
0.107	0.91207
0.108	0.91341
0.109	0.91491
0.11	0.91613
0.111	0.9176
0.112	0.91879
0.113	0.91997
0.114	0.9208
0.115	0.92107
0.116	0.92132
0.117	0.92195
0.118	0.92598
0.119	0.92628
0.12	0.92645
0.121	0.92644
0.122	0.92887
0.123	0.92853
0.124	0.92777
0.125	0.92698
0.126	0.92923
0.127	0.92863
0.128	0.92775
0.129	0.92642
0.13	0.92931
0.131	0.92869
0.132	0.92772
0.133	0.93034
0.134	0.93019
0.135	0.9299
0.136	0.93004
0.137	0.92976
0.138	0.92945
0.139	0.92956
0.14	0.92932
0.141	0.92913
0.142	0.92891
0.143	0.92907
0.144	0.92885
0.145	0.92861
0.146	0.92871
0.147	0.9285
0.148	0.92838
0.149	0.92847
0.15	0.92827
0.151	0.92806
0.152	0.92816
0.153	0.92803
0.154	0.92796
0.155	0.92802
0.156	0.92801
0.157	0.92797
0.158	0.92801
0.159	0.92805
0.16	0.92797
0.161	0.92782
0.162	0.92769
0.163	0.92745
0.164	0.92728
0.165	0.92707
0.166	0.92667
0.167	0.92643
0.168	0.92439
0.169	0.92401
0.17	0.92371
0.171	0.92349
0.172	0.9233
0.173	0.923
0.174	0.92273
0.175	0.92243
0.176	0.92199
0.177	0.92216
0.178	0.92165
0.179	0.92194
0.18	0.92138
0.181	0.92185
0.182	0.92127
0.183	0.92221
0.184	0.92197
0.185	0.9223
0.186	0.92185
0.187	0.92135
0.188	0.92136
0.189	0.92075
0.19	0.92007
0.191	0.91941
0.192	0.91945
0.193	0.91895
0.194	0.91878
0.195	0.91842
0.196	0.91811
0.197	0.9179
0.198	0.91773
0.199	0.91755
0.2	0.91749
0.201	0.91761
0.202	0.91783
0.203	0.91787
0.204	0.91808
0.205	0.91823
0.206	0.91838
0.207	0.91839
0.208	0.91849
0.209	0.91862
0.21	0.91863
0.211	0.9188
0.212	0.91907
0.213	0.91946
0.214	0.91951
0.215	0.92006
0.216	0.92078
0.217	0.92158
0.218	0.92161
0.219	0.92238
0.22	0.92317
0.221	0.92384
0.222	0.92442
0.223	0.92491
0.224	0.92494
0.225	0.9253
0.226	0.92545
0.227	0.9256
0.228	0.92581
0.229	0.92591
0.23	0.92537
0.231	0.92548
0.232	0.92561
0.233	0.92567
0.234	0.9256
0.235	0.92502
0.236	0.92502
0.237	0.92494
0.238	0.92473
0.239	0.92439
0.24	0.92396
0.241	0.92339
0.242	0.92282
0.243	0.92213
0.244	0.92206
0.245	0.9214
0.246	0.92077
0.247	0.92017
0.248	0.92011
0.249	0.91947
0.25	0.91883
0.251	0.91822
0.252	0.91777
0.253	0.91769
0.254	0.91733
0.255	0.91708
0.256	0.91698
0.257	0.91698
0.258	0.91696
0.259	0.91692
0.26	0.91678
0.261	0.91674
0.262	0.91668
0.263	0.91659
0.264	0.91668
0.265	0.91666
0.266	0.91674
0.267	0.91692
0.268	0.91718
0.269	0.91753
0.27	0.91777
0.271	0.91822
0.272	0.91873
0.273	0.91896
0.274	0.91949
0.275	0.92006
0.276	0.92034
0.277	0.92094
0.278	0.92154
0.279	0.92223
0.28	0.92262
0.281	0.92315
0.282	0.92366
0.283	0.92405
0.284	0.92424
0.285	0.92445
0.286	0.92454
0.287	0.92458
0.288	0.92471
0.289	0.92464
0.29	0.92446
0.291	0.92423
0.292	0.92432
0.293	0.9242
0.294	0.9241
0.295	0.92405
0.296	0.92414
0.297	0.9242
0.298	0.92435
0.299	0.92452
0.3	0.92471
0.301	0.92459
0.302	0.92467
0.303	0.92476
0.304	0.92495
0.305	0.9251
0.306	0.92534
0.307	0.92557
0.308	0.92397
0.309	0.92424
0.31	0.92501
0.311	0.92572
0.312	0.92636
0.313	0.92402
0.314	0.92483
0.315	0.92568
0.316	0.92644
0.317	0.92704
0.318	0.9274
0.319	0.92753
0.32	0.92745
0.321	0.92892
0.322	0.92903
0.323	0.92904
0.324	0.92913
0.325	0.92912
0.326	0.9291
0.327	0.929
0.328	0.92895
0.329	0.92878
0.33	0.92872
0.331	0.92848
0.332	0.92819
0.333	0.92814
0.334	0.92771
0.335	0.92715
0.336	0.92648
0.337	0.92643
0.338	0.92574
0.339	0.9249
0.34	0.92394
0.341	0.92386
0.342	0.92285
0.343	0.92186
0.344	0.92084
0.345	0.92082
0.346	0.9198
0.347	0.91879
0.348	0.91795
0.349	0.91716
0.35	0.91712
0.351	0.91648
0.352	0.91602
0.353	0.91576
0.354	0.9156
0.355	0.91555
0.356	0.91573
0.357	0.91587
0.358	0.91706
0.359	0.91741
0.36	0.91787
0.361	0.91833
0.362	0.91863
0.363	0.91946
0.364	0.91976
0.365	0.92003
0.366	0.92035
0.367	0.9206
0.368	0.92086
0.369	0.92102
0.37	0.92123
0.371	0.92124
0.372	0.92129
0.373	0.92129
0.374	0.92117
0.375	0.92095
0.376	0.92059
0.377	0.92024
0.378	0.91988
0.379	0.91952
0.38	0.91923
0.381	0.91878
0.382	0.91831
0.383	0.91799
0.384	0.91771
0.385	0.91761
0.386	0.91761
0.387	0.91771
0.388	0.91801
0.389	0.91849
0.39	0.91902
0.391	0.91912
0.392	0.91972
0.393	0.92038
0.394	0.92106
0.395	0.92163
0.396	0.92203
0.397	0.92235
0.398	0.92264
0.399	0.92287
0.4	0.92297
0.401	0.92295
0.402	0.92295
0.403	0.92265
0.404	0.92245
0.405	0.92223
0.406	0.92191
0.407	0.9216
0.408	0.92123
0.409	0.9208
0.41	0.92044
0.411	0.92014
0.412	0.91994
0.413	0.91977
0.414	0.91953
0.415	0.9196
0.416	0.91984
0.417	0.92015
0.418	0.92034
0.419	0.92048
0.42	0.92048
0.421	0.92041
0.422	0.92041
0.423	0.92032
0.424	0.92017
0.425	0.9201
0.426	0.91999
0.427	0.91983
0.428	0.91965
0.429	0.91948
0.43	0.91937
0.431	0.91936
0.432	0.91951
0.433	0.91974
0.434	0.92009
0.435	0.92058
0.436	0.92115
0.437	0.92166
0.438	0.92175
0.439	0.92222
0.44	0.92283
0.441	0.92351
0.442	0.92363
0.443	0.92431
0.444	0.92493
0.445	0.92549
0.446	0.92601
0.447	0.92611
0.448	0.92656
0.449	0.92699
0.45	0.92738
0.451	0.92765
0.452	0.92774
0.453	0.92794
0.454	0.92812
0.455	0.92821
0.456	0.92838
0.457	0.92843
0.458	0.92858
0.459	0.92864
0.46	0.92854
0.461	0.92836
0.462	0.92841
0.463	0.92818
0.464	0.92791
0.465	0.92744
0.466	0.9269
0.467	0.92626
0.468	0.92564
0.469	0.92446
0.47	0.92344
0.471	0.9222
0.472	0.92083
0.473	0.91943
0.474	0.91818
0.475	0.91721
0.476	0.91647
0.477	0.91596
0.478	0.91559
0.479	0.91528
0.48	0.91489
0.481	0.92087
0.482	0.9213
0.483	0.92135
0.484	0.92147
0.485	0.92146
0.486	0.92148
0.487	0.92157
0.488	0.92175
0.489	0.92175
0.49	0.92191
0.491	0.92215
0.492	0.92257
0.493	0.92256
0.494	0.92278
0.495	0.92315
0.496	0.92327
0.497	0.92325
0.498	0.92341
0.499	0.92349
0.5	0.92348
0.501	0.92349
0.502	0.92341
0.503	0.9233
0.504	0.92328
0.505	0.92309
0.506	0.9229
0.507	0.92266
0.508	0.92246
0.509	0.9224
0.51	0.92218
0.511	0.92195
0.512	0.92176
0.513	0.92162
0.514	0.92147
0.515	0.92131
0.516	0.9214
0.517	0.92135
0.518	0.9213
0.519	0.92137
0.52	0.92134
0.521	0.92134
0.522	0.92141
0.523	0.92134
0.524	0.92127
0.525	0.92132
0.526	0.92129
0.527	0.92126
0.528	0.92128
0.529	0.92122
0.53	0.92117
0.531	0.92118
0.532	0.92117
0.533	0.92126
0.534	0.92144
0.535	0.92105
0.536	0.92136
0.537	0.92158
0.538	0.92181
0.539	0.92096
0.54	0.92157
0.541	0.92214
0.542	0.92275
0.543	0.92344
0.544	0.92398
0.545	0.92435
0.546	0.92689
0.547	0.92752
0.548	0.92788
0.549	0.92844
0.55	0.93121
0.551	0.93132
0.552	0.93182
0.553	0.93216
0.554	0.93217
0.555	0.93239
0.556	0.93247
0.557	0.93245
0.558	0.93242
0.559	0.93238
0.56	0.93237
0.561	0.93223
0.562	0.93222
0.563	0.93202
0.564	0.93203
0.565	0.93171
0.566	0.9317
0.567	0.93124
0.568	0.93072
0.569	0.93069
0.57	0.93017
0.571	0.92951
0.572	0.92948
0.573	0.92886
0.574	0.92823
0.575	0.92749
0.576	0.92749
0.577	0.92671
0.578	0.92588
0.579	0.92495
0.58	0.92401
0.581	0.92305
0.582	0.92218
0.583	0.92145
0.584	0.92099
0.585	0.92066
0.586	0.92046
0.587	0.92046
0.588	0.92067
0.589	0.921
0.59	0.92138
0.591	0.92175
0.592	0.92225
0.593	0.92279
0.594	0.92342
0.595	0.92412
0.596	0.92488
0.597	0.92569
0.598	0.92661
0.599	0.92766
0.6	0.92866
0.601	0.92966
0.602	0.93053
0.603	0.93122
0.604	0.93179
0.605	0.93227
0.606	0.93273
0.607	0.93314
0.608	0.93337
0.609	0.93356
0.61	0.93364
0.611	0.93359
0.612	0.9335
0.613	0.9333
0.614	0.93289
0.615	0.93244
0.616	0.9318
0.617	0.93111
0.618	0.93048
0.619	0.92956
0.62	0.92899
0.621	0.92823
0.622	0.92816
0.623	0.92752
0.624	0.92691
0.625	0.92648
0.626	0.9264
0.627	0.92599
0.628	0.92557
0.629	0.92541
0.63	0.92516
0.631	0.92512
0.632	0.9249
0.633	0.92467
0.634	0.92451
0.635	0.92453
0.636	0.92431
0.637	0.9241
0.638	0.92398
0.639	0.92397
0.64	0.92396
0.641	0.92393
0.642	0.92392
0.643	0.9239
0.644	0.92384
0.645	0.92383
0.646	0.92386
0.647	0.92387
0.648	0.92389
0.649	0.92392
0.65	0.92389
0.651	0.92393
0.652	0.92398
0.653	0.92401
0.654	0.92409
0.655	0.92413
0.656	0.92406
0.657	0.92397
0.658	0.92391
0.659	0.92391
0.66	0.92383
0.661	0.92362
0.662	0.92328
0.663	0.9231
0.664	0.92265
0.665	0.92217
0.666	0.92176
0.667	0.92141
0.668	0.92104
0.669	0.92072
0.67	0.92036
0.671	0.92
0.672	0.92004
0.673	0.91975
0.674	0.91963
0.675	0.91964
0.676	0.91965
0.677	0.91953
0.678	0.91948
0.679	0.91947
0.68	0.91953
0.681	0.91961
0.682	0.91977
0.683	0.92003
0.684	0.92031
0.685	0.92055
0.686	0.92087
0.687	0.92128
0.688	0.92165
0.689	0.922
0.69	0.92191
0.691	0.92218
0.692	0.92241
0.693	0.92252
0.694	0.9226
0.695	0.92263
0.696	0.92263
0.697	0.92265
0.698	0.92266
0.699	0.92267
0.7	0.92319
0.701	0.92304
0.702	0.92279
0.703	0.92256
0.704	0.92244
0.705	0.92269
0.706	0.92262
0.707	0.92249
0.708	0.92217
0.709	0.92185
0.71	0.92145
0.711	0.92099
0.712	0.92054
0.713	0.92
0.714	0.91951
0.715	0.91908
0.716	0.91882
0.717	0.91857
0.718	0.91844
0.719	0.91835
0.72	0.91843
0.721	0.91825
0.722	0.91841
0.723	0.91854
0.724	0.91835
0.725	0.91849
0.726	0.91872
0.727	0.91854
0.728	0.91875
0.729	0.91892
0.73	0.91873
0.731	0.91885
0.732	0.91872
0.733	0.91912
0.734	0.919
0.735	0.91946
0.736	0.91653
0.737	0.91722
0.738	0.90815
0.739	0.90968
0.74	0.90012
0.741	0.90244
0.742	0.89354
0.743	0.89644
0.744	0.90095
0.745	0.88755
0.746	0.89177
0.747	0.88311
0.748	0.88874
0.749	0.89138
0.75	0.88101
0.751	0.8841
0.752	0.88643
0.753	0.87789
0.754	0.88243
0.755	0.88446
0.756	0.88606
0.757	0.88744
0.758	0.87976
0.759	0.8803
0.76	0.88025
0.761	0.87947
0.762	0.87719
0.763	0.8746
0.764	0.87216
0.765	0.86971
0.766	0.88159
0.767	0.87987
0.768	0.87875
0.769	0.88659
0.77	0.88634
0.771	0.88547
0.772	0.89249
0.773	0.89307
0.774	0.89316
0.775	0.90134
0.776	0.90119
0.777	0.90062
0.778	0.90844
0.779	0.90832
0.78	0.90794
0.781	0.91489
0.782	0.91437
0.783	0.91356
0.784	0.92099
0.785	0.92055
0.786	0.92437
0.787	0.92405
0.788	0.92376
0.789	0.92354
0.79	0.92334
0.791	0.92318
0.792	0.92305
0.793	0.92289
0.794	0.92268
0.795	0.92237
0.796	0.92205
0.797	0.92171
0.798	0.92135
0.799	0.92103
0.8	0.92066
0.801	0.92044
0.802	0.9202
0.803	0.92009
0.804	0.92005
0.805	0.92004
0.806	0.92007
0.807	0.92016
0.808	0.92025
0.809	0.92045
0.81	0.92062
0.811	0.92073
0.812	0.92078
0.813	0.92071
0.814	0.92061
0.815	0.92053
0.816	0.92039
0.817	0.92022
0.818	0.92002
0.819	0.91988
0.82	0.91979
0.821	0.91974
0.822	0.9197
0.823	0.91973
0.824	0.91977
0.825	0.91991
0.826	0.92002
0.827	0.92011
0.828	0.92007
0.829	0.92001
0.83	0.92004
0.831	0.92013
0.832	0.92038
0.833	0.92051
0.834	0.92071
0.835	0.9209
0.836	0.92124
0.837	0.92159
0.838	0.92207
0.839	0.92235
0.84	0.9227
0.841	0.92291
0.842	0.92307
0.843	0.92335
0.844	0.92366
0.845	0.92394
0.846	0.92414
0.847	0.92435
0.848	0.92453
0.849	0.92459
0.85	0.92469
0.851	0.92486
0.852	0.92511
0.853	0.92534
0.854	0.92556
0.855	0.9258
0.856	0.9261
0.857	0.92614
0.858	0.92638
0.859	0.9266
0.86	0.92693
0.861	0.92726
0.862	0.92749
0.863	0.92767
0.864	0.92781
0.865	0.9278
0.866	0.9278
0.867	0.92763
0.868	0.92747
0.869	0.92724
0.87	0.92686
0.871	0.92677
0.872	0.92648
0.873	0.92609
0.874	0.92559
0.875	0.92545
0.876	0.92504
0.877	0.92455
0.878	0.9242
0.879	0.92398
0.88	0.92373
0.881	0.9234
0.882	0.92313
0.883	0.92288
0.884	0.92264
0.885	0.92239
0.886	0.92202
0.887	0.92172
0.888	0.92152
0.889	0.92118
0.89	0.92081
0.891	0.92044
0.892	0.92021
0.893	0.92002
0.894	0.91994
0.895	0.91999
0.896	0.92001
0.897	0.92008
0.898	0.92015
0.899	0.92005
0.9	0.91941
0.901	0.91947
0.902	0.91962
0.903	0.91981
0.904	0.92004
0.905	0.92003
0.906	0.92021
0.907	0.92034
0.908	0.9204
0.909	0.92038
0.91	0.92041
0.911	0.92031
0.912	0.92027
0.913	0.92028
0.914	0.92031
0.915	0.92037
0.916	0.92054
0.917	0.92068
0.918	0.92096
0.919	0.92126
0.92	0.92125
0.921	0.92138
0.922	0.9214
0.923	0.92138
0.924	0.92143
0.925	0.92158
0.926	0.92156
0.927	0.92168
0.928	0.92195
0.929	0.92195
0.93	0.92217
0.931	0.92234
0.932	0.92235
0.933	0.92232
0.934	0.92235
0.935	0.92256
0.936	0.92251
0.937	0.9225
0.938	0.92255
0.939	0.92243
0.94	0.92243
0.941	0.9225
0.942	0.9225
0.943	0.92245
0.944	0.9216
0.945	0.92166
0.946	0.92178
0.947	0.91423
0.948	0.9148
0.949	0.9076
0.95	0.9086
0.951	0.91065
0.952	0.90105
0.953	0.90218
0.954	0.90383
0.955	0.89613
0.956	0.89714
0.957	0.89811
0.958	0.89924
0.959	0.89297
0.96	0.89337
0.961	0.89368
0.962	0.89372
0.963	0.89393
0.964	0.89302
0.965	0.89221
0.966	0.8914
0.967	0.89084
0.968	0.89077
0.969	0.89093
0.97	0.89092
0.971	0.89058
0.972	0.88996
0.973	0.88888
0.974	0.89785
0.975	0.89748
0.976	0.89631
0.977	0.89474
0.978	0.89331
0.979	0.90084
0.98	0.90009
0.981	0.89892
0.982	0.89779
0.983	0.89629
0.984	0.89489
0.985	0.90286
0.986	0.90163
0.987	0.901
0.988	0.90931
0.989	0.91
0.99	0.917
0.991	0.91762
0.992	0.91857
0.993	0.92218
0.994	0.92279
0.995	0.92376
0.996	0.92373
0.997	0.92457
0.998	0.92547
0.999	0.92624
1	0.92712
1.001	0.92714
1.002	0.92801
1.003	0.92885
1.004	0.92985
1.005	0.92988
1.006	0.931
1.007	0.93177
1.008	0.93182
1.009	0.93343
1.01	0.93364
1.011	0.93369
1.012	0.93517
1.013	0.93509
1.014	0.93513
1.015	0.93498
1.016	0.93466
1.017	0.93422
1.018	0.93423
1.019	0.93369
1.02	0.93315
1.021	0.93255
1.022	0.93258
1.023	0.93179
1.024	0.93095
1.025	0.93005
1.026	0.92918
1.027	0.92919
1.028	0.92838
1.029	0.92764
1.03	0.92707
1.031	0.9266
1.032	0.92611
1.033	0.92521
1.034	0.92482
1.035	0.92448
1.036	0.9242
1.037	0.92419
1.038	0.92421
1.039	0.92426
1.04	0.92436
1.041	0.92451
1.042	0.92461
1.043	0.92465
1.044	0.9246
1.045	0.92466
1.046	0.92479
1.047	0.92508
1.048	0.92543
1.049	0.92585
1.05	0.92588
1.051	0.9266
1.052	0.92731
1.053	0.92791
1.054	0.92844
1.055	0.92888
1.056	0.92924
1.057	0.92922
1.058	0.9294
1.059	0.92963
1.06	0.92988
1.061	0.93011
1.062	0.9303
1.063	0.93039
1.064	0.93036
1.065	0.93041
1.066	0.93043
1.067	0.9304
1.068	0.9303
1.069	0.9301
1.07	0.92986
1.071	0.92969
1.072	0.9295
1.073	0.92923
1.074	0.9289
1.075	0.92841
1.076	0.92777
1.077	0.92727
1.078	0.92678
1.079	0.92638
1.08	0.926
1.081	0.92568
1.082	0.92554
1.083	0.92547
1.084	0.92546
1.085	0.92548
1.086	0.92554
1.087	0.92556
1.088	0.92558
1.089	0.92557
1.09	0.92551
1.091	0.92525
1.092	0.92493
1.093	0.92462
1.094	0.92434
1.095	0.92396
1.096	0.92366
1.097	0.9234
1.098	0.92312
1.099	0.92291
1.1	0.92275
1.101	0.92273
1.102	0.92286
1.103	0.92304
1.104	0.92316
1.105	0.92324
1.106	0.92334
1.107	0.92349
1.108	0.92371
1.109	0.92391
1.11	0.92404
1.111	0.92419
1.112	0.9242
1.113	0.92411
1.114	0.92406
1.115	0.924
1.116	0.92392
1.117	0.9238
1.118	0.92373
1.119	0.92369
1.12	0.92364
1.121	0.92349
1.122	0.92333
1.123	0.92314
1.124	0.92296
1.125	0.92284
1.126	0.9227
1.127	0.92257
1.128	0.9225
1.129	0.92235
1.13	0.92228
1.131	0.9223
1.132	0.92222
1.133	0.92234
1.134	0.92248
1.135	0.92275
1.136	0.92302
1.137	0.92295
1.138	0.92316
1.139	0.92339
1.14	0.92374
1.141	0.92367
1.142	0.92414
1.143	0.9246
1.144	0.92454
1.145	0.92492
1.146	0.92529
1.147	0.92564
1.148	0.92532
1.149	0.92553
1.15	0.9257
1.151	0.92595
1.152	0.92628
1.153	0.9265
1.154	0.92671
1.155	0.92695
1.156	0.92728
1.157	0.92778
1.158	0.92822
1.159	0.92866
1.16	0.92905
1.161	0.92939
1.162	0.92951
1.163	0.92978
1.164	0.93002
1.165	0.93017
1.166	0.93037
1.167	0.93052
1.168	0.93064
1.169	0.9307
1.17	0.93067
1.171	0.93087
1.172	0.9308
1.173	0.93072
1.174	0.93054
1.175	0.93071
1.176	0.93038
1.177	0.93002
1.178	0.92983
1.179	0.93
1.18	0.92989
1.181	0.92974
1.182	0.92953
1.183	0.92929
1.184	0.92942
1.185	0.92918
1.186	0.92894
1.187	0.92874
1.188	0.92852
1.189	0.92835
1.19	0.9281
1.191	0.92789
1.192	0.92751
1.193	0.92734
1.194	0.9272
1.195	0.92701
1.196	0.92671
1.197	0.92641
1.198	0.92624
1.199	0.92596
1.2	0.92569
1.201	0.92539
1.202	0.92526
1.203	0.92488
1.204	0.92442
1.205	0.92385
1.206	0.92335
1.207	0.92326
1.208	0.92284
1.209	0.9224
1.21	0.92192
1.211	0.92185
1.212	0.92137
1.213	0.9209
1.214	0.92031
1.215	0.91962
1.216	0.9189
1.217	0.91814
1.218	0.91792
1.219	0.91711
1.22	0.91625
1.221	0.91546
1.222	0.9148
1.223	0.91458
1.224	0.91433
1.225	0.91418
1.226	0.91411
1.227	0.91415
1.228	0.91421
1.229	0.91436
1.23	0.91456
1.231	0.91464
1.232	0.91453
1.233	0.91475
1.234	0.91516
1.235	0.91561
1.236	0.91563
1.237	0.91624
1.238	0.91673
1.239	0.91682
1.24	0.91787
1.241	0.91909
1.242	0.91912
1.243	0.92039
1.244	0.9216
1.245	0.92171
1.246	0.92302
1.247	0.92429
1.248	0.92437
1.249	0.92567
1.25	0.92699
1.251	0.92709
1.252	0.92842
1.253	0.92989
1.254	0.93004
1.255	0.93131
1.256	0.93225
1.257	0.93245
1.258	0.93333
1.259	0.93401
1.26	0.93456
1.261	0.93473
1.262	0.93517
1.263	0.9354
1.264	0.93545
1.265	0.9353
1.266	0.93541
1.267	0.93517
1.268	0.93477
1.269	0.93439
1.27	0.934
1.271	0.93361
1.272	0.9331
1.273	0.93256
1.274	0.93205
1.275	0.93157
1.276	0.93108
1.277	0.93062
1.278	0.93059
1.279	0.93019
1.28	0.92981
1.281	0.92951
1.282	0.92949
1.283	0.92927
1.284	0.92905
1.285	0.92881
1.286	0.92876
1.287	0.92856
1.288	0.92837
1.289	0.92828
1.29	0.92824
1.291	0.92815
1.292	0.92805
1.293	0.92799
1.294	0.92794
1.295	0.92793
1.296	0.92787
1.297	0.9279
1.298	0.92804
1.299	0.92795
1.3	0.92807
1.301	0.92824
1.302	0.92814
1.303	0.92845
1.304	0.92883
1.305	0.92872
1.306	0.92904
1.307	0.92941
1.308	0.9293
1.309	0.92963
1.31	0.92995
1.311	0.9292
1.312	0.92983
1.313	0.93039
1.314	0.9309
1.315	0.92981
1.316	0.93027
1.317	0.93059
1.318	0.93086
1.319	0.93095
1.32	0.93099
1.321	0.931
1.322	0.93098
1.323	0.93082
1.324	0.93073
1.325	0.93059
1.326	0.93034
1.327	0.93015
1.328	0.92989
1.329	0.92924
1.33	0.92828
1.331	0.9306
1.332	0.93005
1.333	0.92935
1.334	0.93054
1.335	0.93021
1.336	0.92968
1.337	0.92984
1.338	0.92924
1.339	0.92867
1.34	0.92805
1.341	0.92815
1.342	0.92754
1.343	0.92695
1.344	0.92638
1.345	0.92577
1.346	0.9251
1.347	0.92445
1.348	0.92439
1.349	0.92396
1.35	0.92353
1.351	0.92316
1.352	0.92254
1.353	0.92226
1.354	0.92184
1.355	0.92124
1.356	0.92083
1.357	0.92038
1.358	0.91982
1.359	0.91957
1.36	0.91927
1.361	0.9188
1.362	0.91865
1.363	0.91855
1.364	0.91846
1.365	0.91831
1.366	0.91835
1.367	0.91848
1.368	0.91831
1.369	0.91836
1.37	0.91841
1.371	0.91846
1.372	0.91859
1.373	0.91864
1.374	0.91883
1.375	0.91907
1.376	0.91916
1.377	0.9192
1.378	0.91912
1.379	0.91902
1.38	0.91894
1.381	0.91882
1.382	0.91875
1.383	0.91874
1.384	0.91878
1.385	0.91897
1.386	0.91921
1.387	0.91932
1.388	0.91937
1.389	0.91943
1.39	0.91941
1.391	0.9194
1.392	0.91914
1.393	0.91924
1.394	0.9192
1.395	0.91923
1.396	0.91912
1.397	0.9192
1.398	0.91925
1.399	0.91928
1.4	0.91915
1.401	0.91923
1.402	0.91916
1.403	0.91911
1.404	0.91911
1.405	0.91916
1.406	0.9193
1.407	0.91938
1.408	0.91961
1.409	0.91982
1.41	0.92011
1.411	0.92047
1.412	0.92085
1.413	0.92115
1.414	0.92146
1.415	0.92177
1.416	0.92205
1.417	0.9224
1.418	0.92281
1.419	0.92325
1.42	0.92318
1.421	0.92366
1.422	0.92421
1.423	0.92484
1.424	0.9248
1.425	0.92549
1.426	0.92616
1.427	0.92608
1.428	0.92675
1.429	0.92736
1.43	0.92789
1.431	0.92783
1.432	0.92836
1.433	0.92873
1.434	0.92901
1.435	0.92926
1.436	0.92923
1.437	0.92933
1.438	0.92939
1.439	0.92937
1.44	0.92937
1.441	0.92936
1.442	0.92933
1.443	0.92937
1.444	0.92937
1.445	0.92935
1.446	0.92927
1.447	0.92924
1.448	0.92927
1.449	0.92937
1.45	0.92946
1.451	0.92954
1.452	0.92963
1.453	0.92969
1.454	0.92976
1.455	0.92983
1.456	0.9299
1.457	0.93002
1.458	0.93008
1.459	0.93017
1.46	0.93026
1.461	0.93041
1.462	0.93049
1.463	0.93066
1.464	0.93075
1.465	0.9308
1.466	0.93088
1.467	0.93087
1.468	0.93081
1.469	0.9307
1.47	0.93054
1.471	0.93063
1.472	0.93033
1.473	0.93001
1.474	0.92967
1.475	0.92976
1.476	0.92952
1.477	0.92938
1.478	0.92921
1.479	0.92908
1.48	0.92888
1.481	0.92863
1.482	0.92839
1.483	0.92821
1.484	0.92807
1.485	0.92795
1.486	0.92784
1.487	0.92786
1.488	0.92791
1.489	0.92812
1.49	0.92806
1.491	0.92833
1.492	0.92847
1.493	0.92841
1.494	0.92846
1.495	0.92859
1.496	0.92853
1.497	0.92838
1.498	0.9283
1.499	0.92807
1.5	0.92798
1.501	0.9277
1.502	0.9276
1.503	0.92735
1.504	0.92724
1.505	0.92701
1.506	0.92688
1.507	0.92663
1.508	0.92652
1.509	0.92621
1.51	0.92585
1.511	0.92573
1.512	0.92536
1.513	0.92509
1.514	0.92486
1.515	0.92457
1.516	0.92424
1.517	0.92379
1.518	0.9234
1.519	0.92295
1.52	0.92244
1.521	0.92188
1.522	0.92198
1.523	0.92154
1.524	0.92119
1.525	0.92137
1.526	0.92109
1.527	0.9208
1.528	0.92097
1.529	0.92076
1.53	0.92047
1.531	0.92065
1.532	0.92033
1.533	0.91982
1.534	0.92001
1.535	0.91953
1.536	0.91908
1.537	0.91924
1.538	0.91888
1.539	0.91858
1.54	0.9187
1.541	0.91863
1.542	0.91866
1.543	0.91879
1.544	0.91887
1.545	0.91904
1.546	0.91916
1.547	0.91927
1.548	0.91934
1.549	0.91943
1.55	0.91947
1.551	0.91951
1.552	0.91963
1.553	0.91978
1.554	0.9199
1.555	0.9202
1.556	0.92038
1.557	0.92071
1.558	0.92079
1.559	0.92104
1.56	0.92112
1.561	0.92107
1.562	0.92138
1.563	0.92171
1.564	0.92154
1.565	0.92128
1.566	0.92154
1.567	0.92145
1.568	0.92151
1.569	0.92147
1.57	0.92052
1.571	0.92049
1.572	0.92048
1.573	0.92049
1.574	0.92042
1.575	0.92037
1.576	0.92035
1.577	0.92027
1.578	0.91977
1.579	0.91968
1.58	0.91945
1.581	0.91939
1.582	0.91901
1.583	0.91858
1.584	0.9185
1.585	0.9181
1.586	0.91773
1.587	0.91766
1.588	0.91731
1.589	0.91691
1.59	0.91664
1.591	0.9166
1.592	0.91631
1.593	0.91599
1.594	0.91568
1.595	0.91541
1.596	0.91513
1.597	0.91481
1.598	0.91443
1.599	0.91392
1.6	0.91355
1.601	0.91327
1.602	0.91314
1.603	0.91317
1.604	0.91317
1.605	0.9134
1.606	0.91382
1.607	0.91384
1.608	0.91426
1.609	0.91476
1.61	0.91479
1.611	0.91525
1.612	0.91592
1.613	0.91596
1.614	0.9167
1.615	0.91743
1.616	0.91745
1.617	0.91803
1.618	0.91865
1.619	0.91937
1.62	0.91941
1.621	0.92024
1.622	0.92118
1.623	0.92205
1.624	0.92286
1.625	0.92289
1.626	0.92352
1.627	0.92414
1.628	0.92473
1.629	0.92523
1.63	0.92569
1.631	0.9261
1.632	0.92648
1.633	0.92672
1.634	0.92685
1.635	0.92696
1.636	0.92703
1.637	0.92701
1.638	0.9271
1.639	0.92704
1.64	0.92689
1.641	0.92695
1.642	0.92658
1.643	0.92612
1.644	0.92615
1.645	0.92548
1.646	0.92483
1.647	0.92484
1.648	0.92405
1.649	0.92312
1.65	0.9223
1.651	0.92199
1.652	0.92131
1.653	0.92063
1.654	0.92067
1.655	0.92003
1.656	0.91956
1.657	0.91915
1.658	0.91921
1.659	0.91883
1.66	0.91824
1.661	0.9183
1.662	0.91804
1.663	0.91786
1.664	0.91569
1.665	0.91614
1.666	0.91651
1.667	0.91676
1.668	0.91692
1.669	0.91444
1.67	0.91468
1.671	0.91479
1.672	0.91473
1.673	0.91482
1.674	0.91472
1.675	0.91439
1.676	0.91427
1.677	0.91409
1.678	0.91381
1.679	0.91353
1.68	0.90966
1.681	0.90883
1.682	0.90851
1.683	0.90806
1.684	0.90758
1.685	0.90682
1.686	0.90614
1.687	0.89929
1.688	0.89772
1.689	0.89677
1.69	0.89557
1.691	0.89404
1.692	0.89254
1.693	0.89098
1.694	0.88923
1.695	0.88751
1.696	0.88572
1.697	0.88472
1.698	0.88307
1.699	0.88201
1.7	0.8945
1.701	0.89467
1.702	0.90281
1.703	0.90339
1.704	0.90367
1.705	0.9156
1.706	0.91651
1.707	0.91647
1.708	0.91677
1.709	0.9172
1.71	0.91767
1.711	0.91759
1.712	0.91799
1.713	0.91838
1.714	0.91872
1.715	0.91863
1.716	0.91892
1.717	0.91916
1.718	0.9191
1.719	0.91947
1.72	0.91999
1.721	0.91993
1.722	0.9204
1.723	0.92084
1.724	0.92127
1.725	0.92164
1.726	0.92181
1.727	0.9223
1.728	0.92281
1.729	0.92325
1.73	0.9237
1.731	0.92415
1.732	0.92462
1.733	0.9252
1.734	0.92575
1.735	0.92629
1.736	0.92675
1.737	0.92715
1.738	0.92756
1.739	0.92787
1.74	0.92814
1.741	0.92838
1.742	0.92867
1.743	0.92881
1.744	0.92888
1.745	0.9288
1.746	0.92853
1.747	0.9282
1.748	0.92778
1.749	0.92778
1.75	0.92733
1.751	0.92688
1.752	0.92688
1.753	0.92638
1.754	0.92579
1.755	0.92579
1.756	0.9252
1.757	0.92459
1.758	0.92458
1.759	0.92401
1.76	0.92352
1.761	0.92307
1.762	0.92273
1.763	0.92241
1.764	0.9222
1.765	0.9221
1.766	0.92201
1.767	0.92197
1.768	0.92195
1.769	0.92198
1.77	0.92194
1.771	0.92196
1.772	0.92201
1.773	0.92201
1.774	0.92203
1.775	0.92205
1.776	0.92199
1.777	0.92192
1.778	0.92197
1.779	0.9219
1.78	0.92187
1.781	0.92193
1.782	0.92198
1.783	0.92203
1.784	0.92209
1.785	0.92207
1.786	0.92198
1.787	0.92203
1.788	0.92201
1.789	0.92205
1.79	0.92213
1.791	0.92211
1.792	0.92195
1.793	0.92203
1.794	0.92187
1.795	0.92174
1.796	0.92182
1.797	0.92169
1.798	0.92175
1.799	0.92185
1.8	0.91819
1.801	0.91834
1.802	0.91867
1.803	0.91902
1.804	0.91257
1.805	0.91253
1.806	0.91239
1.807	0.91209
1.808	0.91168
1.809	0.911
1.81	0.9102
1.811	0.90924
1.812	0.90831
1.813	0.90756
1.814	0.90693
1.815	0.91689
1.816	0.91715
1.817	0.92411
1.818	0.92468
1.819	0.92473
1.82	0.92477
1.821	0.92473
1.822	0.92476
1.823	0.92472
1.824	0.92475
1.825	0.92482
1.826	0.92484
1.827	0.92493
1.828	0.92502
1.829	0.925
1.83	0.92237
1.831	0.92235
1.832	0.92238
1.833	0.92242
1.834	0.92245
1.835	0.9226
1.836	0.92278
1.837	0.92289
1.838	0.92299
1.839	0.923
1.84	0.92307
1.841	0.9232
1.842	0.92335
1.843	0.92353
1.844	0.92371
1.845	0.92376
1.846	0.92381
1.847	0.92398
1.848	0.92418
1.849	0.92442
1.85	0.92434
1.851	0.92464
1.852	0.92486
1.853	0.92506
1.854	0.92498
1.855	0.92515
1.856	0.92534
1.857	0.92548
1.858	0.9256
1.859	0.92548
1.86	0.9255
1.861	0.92545
1.862	0.92537
1.863	0.92522
1.864	0.92506
1.865	0.92487
1.866	0.92448
1.867	0.92383
1.868	0.92339
1.869	0.923
1.87	0.92252
1.871	0.92179
1.872	0.92103
1.873	0.92025
1.874	0.92035
1.875	0.91966
1.876	0.91917
1.877	0.919
1.878	0.91897
1.879	0.919
1.88	0.91913
1.881	0.91943
1.882	0.91991
1.883	0.92033
1.884	0.92081
1.885	0.92133
1.886	0.92188
1.887	0.92199
1.888	0.92245
1.889	0.92293
1.89	0.92339
1.891	0.92384
1.892	0.92432
1.893	0.92472
1.894	0.92483
1.895	0.92528
1.896	0.92563
1.897	0.92601
1.898	0.92633
1.899	0.92659
1.9	0.92678
1.901	0.92682
1.902	0.92683
1.903	0.92683
1.904	0.92675
1.905	0.92668
1.906	0.92649
1.907	0.92629
1.908	0.9261
1.909	0.92603
1.91	0.92586
1.911	0.92562
1.912	0.92555
1.913	0.92526
1.914	0.9249
1.915	0.92483
1.916	0.92447
1.917	0.92413
1.918	0.92266
1.919	0.92238
1.92	0.92241
1.921	0.91445
1.922	0.9151
1.923	0.91584
1.924	0.91682
1.925	0.91051
1.926	0.91109
1.927	0.9115
1.928	0.91209
1.929	0.9127
1.93	0.91307
1.931	0.91314
1.932	0.91276
1.933	0.91178
1.934	0.91046
1.935	0.90868
1.936	0.91531
1.937	0.91406
1.938	0.91298
1.939	0.9199
1.94	0.9191
1.941	0.91877
1.942	0.92313
1.943	0.92292
1.944	0.92218
1.945	0.92129
1.946	0.92149
1.947	0.92059
1.948	0.91964
1.949	0.9188
1.95	0.91779
1.951	0.91674
1.952	0.916
1.953	0.91623
1.954	0.91566
1.955	0.91531
1.956	0.9151
1.957	0.91488
1.958	0.9147
1.959	0.91455
1.96	0.91456
1.961	0.91484
1.962	0.91534
1.963	0.91592
1.964	0.91656
1.965	0.91736
1.966	0.91827
1.967	0.91904
1.968	0.9197
1.969	0.92046
1.97	0.92112
1.971	0.92155
1.972	0.9217
1.973	0.92191
1.974	0.92206
1.975	0.92212
1.976	0.92227
1.977	0.92219
1.978	0.92205
1.979	0.92182
1.98	0.92156
1.981	0.92167
1.982	0.92131
1.983	0.92088
1.984	0.92043
1.985	0.91992
1.986	0.92004
1.987	0.91948
1.988	0.91893
1.989	0.91842
1.99	0.91854
1.991	0.9181
1.992	0.9177
1.993	0.9174
1.994	0.91719
1.995	0.91696
1.996	0.91675
1.997	0.91673
1.998	0.9169
1.999	0.91749
2	0.91785
[truncated: 5,667 more rows]

## Sheet: Figure 2e
1E-3	0	0
0.002	7E-6	0
0.003	0.9193	0.00343
0.004	0.92005	0.00322
0.005	0.92099	0.00235
0.006	0.92218	0.00252
0.007	0.92269	0.00222
0.008	0.92342	8.4E-5
0.009	0.92415	8.38E-4
0.01	0.92428	7.02E-4
0.011	0.9245	7.38E-4
0.012	0.92501	6.19E-4
0.013	0.92595	4.52E-4
0.014	0.92598	3.49E-4
0.015	0.92596	2.48E-4
0.016	0.92594	1.88E-4
0.017	0.92613	4.25E-4
0.018	0.92616	3.97E-4
0.019	0.92628	3.74E-4
0.02	0.92639	3.57E-4
0.021	0.92665	3.35E-4
0.022	0.92656	3.28E-4
0.023	0.92642	3.31E-4
0.024	0.9263	3.83E-4
0.025	0.92632	7.5E-4
0.026	0.92605	9.38E-4
0.027	0.92575	0.00112
0.028	0.92543	0.00136
0.029	0.92521	0.00162
0.03	0.92504	0.00192
0.031	0.92485	0.0027
0.032	0.92445	0.00291
0.033	0.92397	0.00318
0.034	0.92349	0.00326
0.035	0.92289	0.0032
0.036	0.92147	0.00293
0.037	0.92107	0.00185
0.038	0.92071	0.0014
0.039	0.9201	0.00104
0.04	0.9199	9.47E-4
0.041	0.91848	7.4E-4
0.042	0.91837	7.15E-4
0.043	0.91738	6.53E-4
0.044	0.91729	6.42E-4
0.045	0.91717	6.08E-4
0.046	0.91711	6.06E-4
0.047	0.917	6.13E-4
0.048	0.91689	6.14E-4
0.049	0.91676	6.19E-4
0.05	0.91591	6.45E-4
0.051	0.91599	6.6E-4
0.052	0.91604	6.84E-4
0.053	0.91606	7.13E-4
0.054	0.91548	7.2E-4
0.055	0.91556	6.95E-4
0.056	0.91557	7.22E-4
0.057	0.91556	5.99E-4
0.058	0.91579	5.65E-4
0.059	0.91609	5.72E-4
0.06	0.91646	5.89E-4
0.061	0.91676	6.16E-4
0.062	0.91696	8.53E-4
0.063	0.91695	0.0012
0.064	0.91742	0.0013
0.065	0.9179	0.00168
0.066	0.91829	0.00217
0.067	0.91873	0.00264
0.068	0.91918	0.00312
0.069	0.91952	0.00352
0.07	0.92002	0.00386
0.071	0.92057	0.00428
0.072	0.92123	0.00478
0.073	0.92188	0.00528
0.074	0.92237	0.00576
0.075	0.9231	0.00579
0.076	0.92382	0.00609
0.077	0.92447	0.00641
0.078	0.92511	0.00689
0.079	0.92565	0.00762
0.08	0.92616	0.00833
0.081	0.92689	0.00944
0.082	0.92764	0.01063
0.083	0.92836	0.01199
0.084	0.92912	0.01341
0.085	0.92791	0.0087
0.086	0.92821	0.00771
0.087	0.92844	0.00753
0.088	0.9283	0.00792
0.089	0.92793	0.00833
0.09	0.92735	0.00832
0.091	0.92669	0.00829
0.092	0.92594	0.00792
0.093	0.92511	0.00736
0.094	0.92419	0.00656
0.095	0.92335	0.00561
0.096	0.92249	0.00448
0.097	0.92269	0.00612
0.098	0.92168	0.00556
0.099	0.92067	0.00462
0.1	0.91968	0.00362
0.101	0.91882	0.00277
0.102	0.91798	0.00222
0.103	0.91795	0.00362
0.104	0.91705	0.00344
0.105	0.91615	0.00295
0.106	0.91523	0.00246
0.107	0.91519	0.00357
0.108	0.91427	0.00323
0.109	0.91336	0.00264
0.11	0.91242	0.00219
0.111	0.91144	0.00182
0.112	0.91234	0.00169
0.113	0.91369	0.00128
0.114	0.91402	9.36E-4
0.115	0.9169	5.04E-4
0.116	0.9172	5.1E-4
0.117	0.91749	3.68E-4
0.118	0.91717	3.26E-4
0.119	0.91685	3.09E-4
0.12	0.91667	2.49E-4
0.121	0.91635	2.06E-4
0.122	0.91677	2.4E-4
0.123	0.91644	1.87E-4
0.124	0.91624	8.3E-5
0.125	0.91612	4E-5
0.126	0.91623	3.22E-4
0.127	0.91634	4.11E-4
0.128	0.91652	7.25E-4
0.129	0.91678	0.00489
0.13	0.91744	0.01738
0.131	0.91788	0.01565
0.132	0.91841	0.01464
0.133	0.91803	0.01255
0.134	0.91851	0.01133
0.135	0.91912	0.0096
0.136	0.91981	0.00909
0.137	0.91951	0.00807
0.138	0.92023	0.00755
0.139	0.92087	0.00717
0.14	0.92161	0.00689
0.141	0.92233	0.00684
0.142	0.92203	0.00612
0.143	0.92263	0.00623
0.144	0.92321	0.00646
0.145	0.92382	0.00674
0.146	0.92434	0.00704
0.147	0.92395	0.00601
0.148	0.9244	0.00629
0.149	0.92475	0.00651
0.15	0.925	0.00675
0.151	0.92518	0.00686
0.152	0.92529	0.00696
0.153	0.9254	0.00722
0.154	0.92544	0.00757
0.155	0.92531	0.00823
0.156	0.92512	0.00851
0.157	0.92482	0.00883
0.158	0.92449	0.00942
0.159	0.92416	0.01063
0.16	0.92387	0.01172
0.161	0.9235	0.01219
0.162	0.9231	0.01278
0.163	0.92328	0.01507
0.164	0.92282	0.01575
0.165	0.92216	0.01846
0.166	0.92175	0.01899
0.167	0.92125	0.02089
0.168	0.92075	0.02283
0.169	0.9204	0.02387
0.17	0.92012	0.02516
0.171	0.91992	0.02618
0.172	0.91974	0.02837
0.173	0.91912	0.01531
0.174	0.91916	0.00673
0.175	0.91934	0.00267
0.176	0.91955	5.58E-4
0.177	0.91978	3.16E-4
0.178	0.91997	6.87E-4
0.179	0.92025	9.39E-4
0.18	0.92063	0.00126
0.181	0.9205	0.00105
0.182	0.92094	0.00117
0.183	0.92148	0.00153
0.184	0.92208	0.00224
0.185	0.9226	0.00473
0.186	0.9224	0.00305
0.187	0.92299	0.00288
0.188	0.92356	0.0039
0.189	0.92398	0.00624
0.19	0.92386	0.00514
0.191	0.92414	0.00527
0.192	0.92446	0.00674
0.193	0.9247	0.01019
0.194	0.92482	0.01552
0.195	0.92491	0.02576
0.196	0.92493	0.05217
0.197	0.92482	0.11225
0.198	0.92467	0.12013
0.199	0.92434	0.12884
0.2	0.9244	0.17619
0.201	0.924	0.18193
0.202	0.92341	0.18748
0.203	0.9235	0.23429
0.204	0.92283	0.23733
0.205	0.92208	0.23905
0.206	0.92218	0.28039
0.207	0.92119	0.28105
0.208	0.92003	0.28212
0.209	0.91875	0.28279
0.21	0.91883	0.31758
0.211	0.91766	0.31702
0.212	0.91643	0.31755
0.213	0.91529	0.31754
0.214	0.91419	0.31756
0.215	0.91324	0.31835
0.216	0.91233	0.31939
0.217	0.91148	0.32135
0.218	0.91073	0.32315
0.219	0.91008	0.32563
0.22	0.90982	0.32655
0.221	0.90981	0.32946
0.222	0.91024	0.33167
0.223	0.91074	0.33505
0.224	0.91148	0.33747
0.225	0.91238	0.34077
0.226	0.91227	0.30351
0.227	0.91335	0.3065
0.228	0.91449	0.30857
0.229	0.91441	0.26222
0.23	0.91573	0.26502
0.231	0.91694	0.26669
0.232	0.91694	0.21833
0.233	0.91827	0.21889
0.234	0.9195	0.2191
0.235	0.91952	0.17774
0.236	0.92082	0.17618
0.237	0.92207	0.17521
0.238	0.92322	0.17319
0.239	0.92432	0.1703
0.24	0.9252	0.16556
0.241	0.92597	0.15617
0.242	0.9266	0.13405
0.243	0.92703	0.05318
0.244	0.92709	0.00925
0.245	0.92711	0.00227
0.246	0.92719	0.00199
0.247	0.92712	0.00116
0.248	0.927	6.35E-4
0.249	0.92705	7.96E-4
0.25	0.92684	5.37E-4
0.251	0.92661	3.82E-4
0.252	0.92663	4.84E-4
0.253	0.92644	3.76E-4
0.254	0.92618	2.94E-4
0.255	0.92619	3.46E-4
0.256	0.92583	2.89E-4
0.257	0.92539	2.38E-4
0.258	0.92542	2.72E-4
0.259	0.92512	2.33E-4
0.26	0.92481	2.17E-4
0.261	0.92453	2.62E-4
0.262	0.92463	2.73E-4
0.263	0.92431	2.89E-4
0.264	0.92403	5.26E-4
0.265	0.9235	8.14E-4
0.266	0.92363	8.48E-4
0.267	0.9234	8.14E-4
0.268	0.92318	8.16E-4
0.269	0.92304	8.33E-4
0.27	0.92294	8.46E-4
0.271	0.92311	8.73E-4
0.272	0.92318	8.97E-4
0.273	0.9232	9.21E-4
0.274	0.92319	9.55E-4
0.275	0.92339	9.89E-4
0.276	0.92352	0.00102
0.277	0.9238	0.00105
0.278	0.92409	0.00107
0.279	0.92432	0.00109
0.28	0.92466	0.00112
0.281	0.92506	0.00113
0.282	0.92552	0.00114
0.283	0.92536	0.0011
0.284	0.92571	0.00112
0.285	0.92613	0.00115
0.286	0.92649	0.00118
0.287	0.92694	0.00123
0.288	0.92732	0.00127
0.289	0.92709	0.00122
0.29	0.92762	0.00127
0.291	0.92818	0.00131
0.292	0.92878	0.00133
0.293	0.92952	0.00136
0.294	0.93023	0.00141
0.295	0.92999	0.00134
0.296	0.93067	0.00141
0.297	0.93132	0.00148
0.298	0.93187	0.00157
0.299	0.93158	0.00157
0.3	0.93197	0.00201
0.301	0.93178	8.4E-4
0.302	0.93201	2.71E-4
0.303	0.93217	4.7E-5
0.304	0.9322	1.84E-4
0.305	0.93244	2.28E-4
0.306	0.93256	2.05E-4
0.307	0.93252	3.53E-4
0.308	0.9325	3.98E-4
0.309	0.93228	4.21E-4
0.31	0.93216	4.69E-4
0.311	0.93193	4.9E-4
0.312	0.93164	5E-4
0.313	0.93149	5.14E-4
0.314	0.93104	5.38E-4
0.315	0.93043	5.57E-4
0.316	0.93026	5.59E-4
0.317	0.92958	5.87E-4
0.318	0.92861	6.27E-4
0.319	0.92766	6.54E-4
0.32	0.92756	6.49E-4
0.321	0.92653	6.87E-4
0.322	0.92536	7.39E-4
0.323	0.92408	8.09E-4
0.324	0.92272	9.14E-4
0.325	0.92115	0.00109
0.326	0.91996	0.00116
0.327	0.91852	0.00133
0.328	0.91738	0.00147
0.329	0.91634	0.00164
0.33	0.91544	0.00194
0.331	0.91472	0.00218
0.332	0.91421	0.00235
0.333	0.91362	0.00264
0.334	0.91352	0.00264
0.335	0.91352	0.00403
0.336	0.91362	0.00473
0.337	0.91388	0.00492
0.338	0.91427	0.0045
0.339	0.91481	0.00314
0.34	0.91545	0.0032
0.341	0.91549	0.00578
0.342	0.91614	0.00767
0.343	0.91686	0.00726
0.344	0.91756	0.00237
0.345	0.91819	0.00239
0.346	0.91821	0.00434
0.347	0.9188	0.00526
0.348	0.91924	0.00394
0.349	0.91927	0.00608
0.35	0.91963	0.00604
0.351	0.91991	0.00428
0.352	0.91995	0.00579
0.353	0.92027	0.00618
0.354	0.92057	0.00469
0.355	0.92083	0.00345
0.356	0.92092	0.00575
0.357	0.92112	0.00873
0.358	0.92135	0.00821
0.359	0.92129	0.00694
0.36	0.92128	0.00643
0.361	0.92131	0.00617
0.362	0.92121	0.00546
0.363	0.92108	0.00473
0.364	0.92082	0.00424
0.365	0.92045	0.00388
0.366	0.92005	0.00359
0.367	0.91952	0.00326
0.368	0.9189	0.00294
0.369	0.9189	0.00317
0.37	0.91821	0.0028
0.371	0.91736	0.00263
0.372	0.91648	0.00257
0.373	0.91567	0.00262
0.374	0.91499	0.00274
0.375	0.91447	0.00284
0.376	0.91367	0.00298
0.377	0.9138	0.00327
0.378	0.91577	0.003
0.379	0.91615	0.00326
0.38	0.91691	0.0035
0.381	0.9164	0.00405
0.382	0.9161	0.00475
0.383	0.91624	0.00726
0.384	0.91607	0.00564
0.385	0.91617	0.00288
0.386	0.91649	0.00162
0.387	0.91684	0.00216
0.388	0.91724	0.00269
0.389	0.91707	0.0024
0.39	0.91715	0.00254
0.391	0.9176	0.0024
0.392	0.91799	0.00224
0.393	0.91837	0.00209
0.394	0.91878	0.00195
0.395	0.91937	0.00187
0.396	0.92002	0.00175
0.397	0.9201	0.00186
0.398	0.92084	0.00171
0.399	0.92153	0.00164
0.4	0.9222	0.00161
0.401	0.92229	0.00168
0.402	0.92283	0.00161
0.403	0.9237	0.00159
0.404	0.92411	0.00154
0.405	0.9242	0.00162
0.406	0.92458	0.00155
0.407	0.92311	0.00163
0.408	0.92282	0.00166
0.409	0.92332	0.00165
0.41	0.92275	0.00166
0.411	0.923	0.00174
0.412	0.92346	0.00178
0.413	0.92384	0.00187
0.414	0.92409	0.00201
0.415	0.92385	0.00205
0.416	0.92409	0.00214
0.417	0.92421	0.00228
0.418	0.92426	0.00239
0.419	0.92427	0.00254
0.42	0.9243	0.0027
0.421	0.92405	0.00308
0.422	0.92392	0.00318
0.423	0.92386	0.00331
0.424	0.92362	0.00378
0.425	0.92325	0.00419
0.426	0.92279	0.00512
0.427	0.92268	0.00472
0.428	0.92243	0.00456
0.429	0.92204	0.0045
0.43	0.92154	0.00423
0.431	0.92132	0.00403
0.432	0.9209	0.00335
0.433	0.92051	0.0027
0.434	0.92037	0.00273
0.435	0.92008	0.00224
0.436	0.91975	0.00188
0.437	0.91962	0.0017
0.438	0.91948	0.00149
0.439	0.9194	0.0015
0.44	0.91935	0.00135
0.441	0.91934	0.00123
0.442	0.91945	0.00114
0.443	0.91956	0.00108
0.444	0.91978	0.00104
0.445	0.92014	0.00102
0.446	0.9204	0.00101
0.447	0.92075	0.001
0.448	0.92136	1E-3
0.449	0.92212	0.00101
0.45	0.9222	9.95E-4
0.451	0.92277	0.001
0.452	0.92332	0.00102
0.453	0.92338	9.89E-4
0.454	0.92385	0.001
0.455	0.92431	0.00101
0.456	0.92438	9.84E-4
0.457	0.92467	9.89E-4
0.458	0.92483	9.9E-4
0.459	0.92489	9.63E-4
0.46	0.92507	9.64E-4
0.461	0.92532	9.65E-4
0.462	0.92537	9.37E-4
0.463	0.92571	9.46E-4
0.464	0.92614	9.59E-4
0.465	0.92618	9.23E-4
0.466	0.92659	9.46E-4
0.467	0.92703	9.7E-4
0.468	0.92711	9.33E-4
0.469	0.92751	9.56E-4
0.47	0.92779	0.00101
0.471	0.92783	9.56E-4
0.472	0.92812	0.00103
0.473	0.92836	0.00113
0.474	0.9284	0.00106
0.475	0.92855	0.00116
0.476	0.92866	0.00131
0.477	0.92872	0.00124
0.478	0.92885	0.00141
0.479	0.92892	0.00178
0.48	0.92896	0.00162
0.481	0.92904	0.00211
0.482	0.92914	0.00188
0.483	0.92905	0.00177
0.484	0.92885	0.00177
0.485	0.92886	0.00133
0.486	0.92855	0.00146
0.487	0.92822	0.00176
0.488	0.92798	0.00209
0.489	0.928	0.00163
0.49	0.92771	0.00159
0.491	0.92737	0.00174
0.492	0.92697	0.00187
0.493	0.92652	0.00194
0.494	0.9262	0.00176
0.495	0.92545	0.00167
0.496	0.92462	0.00142
0.497	0.92388	0.00108
0.498	0.92308	6.83E-4
0.499	0.92229	4.17E-4
0.5	0.92245	4.62E-4
0.501	0.92154	3.65E-4
0.502	0.92076	5.09E-4
0.503	0.92008	5.62E-4
0.504	0.92022	3.99E-4
0.505	0.91958	4.41E-4
0.506	0.91902	3.42E-4
0.507	0.91917	3.5E-5
0.508	0.91878	2.6E-5
0.509	0.91848	1.3E-5
0.51	0.91855	4.26E-4
0.511	0.91827	5.44E-4
0.512	0.91799	5.99E-4
0.513	0.91792	0.0016
0.514	0.91765	0.00211
0.515	0.91745	0.00295
0.516	0.91759	0.00397
0.517	0.85311	-0.000638
0.518	0.91771	0.00399
0.519	0.91797	0.00357
0.52	0.91837	0.00212
0.521	0.91805	0.00287
0.522	0.9182	0.00239
0.523	0.91836	0.00196
0.524	0.91848	0.00163
0.525	0.91866	0.00141
0.526	0.91881	0.00124
0.527	0.91898	0.00109
0.528	0.91912	9.77E-4
0.529	0.9193	8.94E-4
0.53	0.91951	8.5E-4
0.531	0.91971	8.23E-4
0.532	0.91991	8.52E-4
0.533	0.91978	0.00101
0.534	0.91996	0.00106
0.535	0.92012	0.00113
0.536	0.92026	0.00124
0.537	0.92041	0.0014
0.538	0.92053	0.00157
0.539	0.92065	0.00176
0.54	0.92078	0.00206
0.541	0.92071	0.00233
0.542	0.92093	0.00277
0.543	0.92118	0.0034
0.544	0.92146	0.00419
0.545	0.92171	0.0051
0.546	0.92187	0.00638
0.547	0.9219	0.00784
0.548	0.92165	0.01058
0.549	0.92169	0.01344
0.55	0.92539	0.04935
0.551	0.92544	0.2188
0.552	0.92534	0.27868
0.553	0.92517	0.52726
0.554	0.92525	0.3989
0.555	0.92544	0.40058
0.556	0.92558	0.40256
0.557	0.92554	0.45995
0.558	0.9256	0.46375
0.559	0.92561	0.46681
0.56	0.92561	0.46985
0.561	0.92559	0.52097
0.562	0.9255	0.52365
0.563	0.92535	0.52686
0.564	0.9252	0.53023
0.565	0.92492	0.53379
0.566	0.92502	0.58158
0.567	0.92462	0.58387
0.568	0.92424	0.58716
0.569	0.92391	0.5916
0.57	0.92366	0.59581
0.571	0.92338	0.59997
0.572	0.92305	0.60343
0.573	0.92313	0.56466
0.574	0.92279	0.56759
0.575	0.92232	0.571
0.576	0.92177	0.57426
0.577	0.92133	0.57653
0.578	0.92167	0.52723
0.579	0.92147	0.52816
0.58	0.92111	0.52997
0.581	0.9209	0.53112
0.582	0.92124	0.46812
0.583	0.92092	0.46901
0.584	0.92062	0.4691
0.585	0.92029	0.46826
0.586	0.92039	0.41579
0.587	0.91992	0.4147
0.588	0.91941	0.41272
0.589	0.91893	0.41054
0.59	0.91889	0.35552
0.591	0.91836	0.35287
0.592	0.91768	0.34957
0.593	0.91687	0.34622
0.594	0.91603	0.34246
0.595	0.91525	0.33877
0.596	0.91455	0.3331
0.597	0.91416	0.32814
0.598	0.91388	0.32227
0.599	0.91407	0.38114
0.6	0.91379	0.37487
0.601	0.91368	0.36912
0.602	0.91385	0.41963
0.603	0.9137	0.41441
0.604	0.91374	0.40945
0.605	0.91394	0.467
0.606	0.91408	0.46203
0.607	0.91433	0.45679
0.608	0.91453	0.52628
0.609	0.91465	0.52366
0.61	0.91482	0.56714
0.611	0.91503	0.56438
0.612	0.91518	0.60583
0.613	0.91544	0.60435
0.614	0.91562	0.60297
0.615	0.91587	0.66651
0.616	0.91585	0.66671
0.617	0.91585	0.66826
0.618	0.91604	0.7148
0.619	0.91591	0.71775
0.62	0.91573	0.72252
0.621	0.91599	0.76653
0.622	0.91576	0.77045
0.623	0.91557	0.77612
0.624	0.91553	0.78201
0.625	0.91541	0.78692
0.626	0.91523	0.79247
0.627	0.91474	0.79827
0.628	0.9138	0.80471
0.629	0.91136	0.81353
0.63	0.90553	0.8273
0.631	0.89674	0.8429
0.632	0.89347	0.82392
0.633	0.87979	0.84549
0.634	0.86371	0.86672
0.635	0.85374	0.85348
0.636	0.83381	0.87592
0.637	0.81286	0.89449
0.638	0.79637	0.9067
0.639	0.77127	0.90433
0.64	0.75314	0.91475
0.641	0.74257	0.91988
0.642	0.73639	0.92263
0.643	0.73093	0.92454
0.644	0.72645	0.92575
0.645	0.72207	0.92647
0.646	0.71863	0.92674
0.647	0.71563	0.92665
0.648	0.71263	0.92641
0.649	0.71008	0.92617
0.65	0.70718	0.92593
0.651	0.70435	0.92552
0.652	0.70212	0.92501
0.653	0.70057	0.92438
0.654	0.69949	0.92371
0.655	0.6982	0.92314
0.656	0.6971	0.92256
0.657	0.69627	0.92188
0.658	0.69544	0.92117
0.659	0.69489	0.92048
0.66	0.65021	0.92032
0.661	0.64977	0.91969
0.662	0.6498	0.919
0.663	0.59288	0.91882
0.664	0.59295	0.9181
0.665	0.59363	0.91738
0.666	0.52562	0.91724
0.667	0.52515	0.91667
0.668	0.4851	0.9166
0.669	0.48578	0.91602
0.67	0.4349	0.9159
0.671	0.43459	0.91531
0.672	0.39108	0.91519
0.673	0.38976	0.91471
0.674	0.38937	0.91441
0.675	0.30148	0.91416
0.676	0.30097	0.91405
0.677	0.3003	0.91399
0.678	0.21588	0.91369
0.679	0.21517	0.9139
0.68	0.2143	0.91431
0.681	0.14283	0.91404
0.682	0.14129	0.91459
0.683	0.14003	0.91517
0.684	0.13831	0.91574
0.685	0.0704	0.91551
0.686	0.06698	0.9161
0.687	0.06412	0.91671
0.688	0.061	0.91724
0.689	0.05531	0.9177
0.69	0.04701	0.91826
0.691	0.01872	0.91891
0.692	0.00915	0.91942
0.693	0.00142	0.91983
0.694	-0.000183	0.92006
0.695	-9e-05	0.92006
0.696	0.00111	0.92013
0.697	0.00138	0.92005
0.698	0.00147	0.91996
0.699	0.00135	0.91966
0.7	0.00114	0.91927
0.701	0.00369	0.9188
0.702	0.00293	0.91829
0.703	0.00217	0.91769
0.704	0.00137	0.91718
0.705	0.00342	0.91651
0.706	0.00275	0.91592
0.707	0.00205	0.91543
0.708	0.00123	0.91516
0.709	0.00108	0.91448
0.71	0.00303	0.91366
0.711	0.00241	0.91336
0.712	0.00167	0.91332
0.713	0.00146	0.91292
0.714	0.0012	0.91264
0.715	9.74E-4	0.91244
0.716	8.02E-4	0.91235
0.717	8.9E-4	0.91231
0.718	0.00106	0.91216
0.719	0.00127	0.91195
0.72	0.00153	0.91175
0.721	0.00163	0.91153
0.722	0.00157	0.91131
0.723	0.00143	0.91111
0.724	0.00149	0.91103
0.725	0.00156	0.91107
0.726	0.00136	0.91141
0.727	0.00115	0.91187
0.728	9.21E-4	0.91244
0.729	8.53E-4	0.91307
0.73	9.1E-4	0.91373
0.731	0.00103	0.9144
0.732	0.00112	0.91514
0.733	3.08E-4	0.91626
0.734	3.17E-4	0.91724
0.735	-1.9e-05	0.91718
0.736	1.61E-4	0.91724
0.737	1.94E-4	0.91819
0.738	2.61E-4	0.91912
0.739	3.39E-4	0.91998
0.74	1.8E-4	0.91993
0.741	2.07E-4	0.92075
0.742	2.38E-4	0.92154
0.743	2.74E-4	0.92227
0.744	3.11E-4	0.92302
0.745	4.33E-4	0.92367
0.746	6.05E-4	0.92427
0.747	8.8E-4	0.92494
0.748	2.25E-4	0.92479
0.749	1.63E-4	0.92552
0.75	8.3E-5	0.92614
0.751	2.2E-5	0.92661
0.752	8E-5	0.92689
0.753	2.3E-4	0.92675
0.754	2.5E-4	0.92684
0.755	2.55E-4	0.92681
0.756	2.65E-4	0.92674
0.757	2.93E-4	0.92659
0.758	3.4E-4	0.9264
0.759	4.22E-4	0.9261
0.76	5.58E-4	0.92566
0.761	7.03E-4	0.92517
0.762	9.03E-4	0.92472
0.763	0.00114	0.92431
0.764	0.00144	0.92385
0.765	0.00183	0.92336
0.766	0.00231	0.92287
0.767	0.00313	0.92234
0.768	0.00325	0.92211
0.769	0.00316	0.92196
0.77	0.00276	0.92194
0.771	0.00222	0.92205
0.772	0.00179	0.92227
0.773	0.00144	0.92261
0.774	0.00118	0.92303
0.775	0.00102	0.92339
0.776	8.62E-4	0.92368
0.777	7.46E-4	0.92393
0.778	6.36E-4	0.92424
0.779	7.2E-4	0.92431
0.78	6.36E-4	0.92464
0.781	5.59E-4	0.9249
0.782	5.09E-4	0.9251
0.783	4.55E-4	0.92525
0.784	5.46E-4	0.92537
0.785	4.99E-4	0.92537
0.786	4.7E-4	0.92529
0.787	4.52E-4	0.92516
0.788	5.47E-4	0.92527
0.789	5.55E-4	0.92511
0.79	5.62E-4	0.92487
0.791	5.77E-4	0.92457
0.792	6.58E-4	0.92466
0.793	6.58E-4	0.92439
0.794	6.47E-4	0.92409
0.795	6.23E-4	0.92373
0.796	5.94E-4	0.92332
0.797	5.77E-4	0.92293
0.798	6.02E-4	0.92255
0.799	5.89E-4	0.92218
0.8	5.42E-4	0.92183
0.801	5.07E-4	0.92151
0.802	5.49E-4	0.92118
0.803	6.64E-4	0.92085
0.804	7.49E-4	0.92066
0.805	7.84E-4	0.92053
0.806	7.59E-4	0.92042
0.807	8.21E-4	0.92036
0.808	9.35E-4	0.92031
0.809	8.45E-4	0.92018
0.81	8.6E-4	0.92016
0.811	9.33E-4	0.92021
0.812	8.58E-4	0.9201
0.813	8.71E-4	0.92035
0.814	8.77E-4	0.92068
0.815	8.25E-4	0.92054
0.816	6.67E-4	0.9207
0.817	7.39E-4	0.9211
0.818	7.11E-4	0.92095
0.819	7.69E-4	0.92138
0.82	8.56E-4	0.92191
0.821	8.09E-4	0.92177
0.822	8.69E-4	0.92232
0.823	9.49E-4	0.92288
0.824	8.81E-4	0.92275
0.825	9.26E-4	0.92341
0.826	0.00105	0.92394
0.827	9.62E-4	0.92384
0.828	0.00104	0.92419
0.829	9.77E-4	0.92411
0.83	0.00108	0.92443
0.831	0.00104	0.92437
0.832	0.00109	0.92467
0.833	0.00104	0.9246
0.834	0.00107	0.92483
0.835	0.00106	0.9211
0.836	0.00109	0.92125
0.837	0.0011	0.92132
0.838	0.00109	0.91265
0.839	0.00112	0.912
0.84	0.00112	0.91131
0.841	0.00111	0.911
0.842	0.0011	0.90348
0.843	0.00109	0.90228
0.844	0.00106	0.90183
0.845	0.00103	0.9014
0.846	9.92E-4	0.90077
0.847	9.55E-4	0.89961
0.848	9.13E-4	0.89815
0.849	9.17E-4	0.90813
0.85	8.68E-4	0.90701
0.851	8.7E-4	0.91644
0.852	8.17E-4	0.91577
0.853	8.14E-4	0.92324
0.854	7.62E-4	0.9231
0.855	7.42E-4	0.92334
0.856	6.93E-4	0.9234
0.857	6.25E-4	0.92357
0.858	6.02E-4	0.92374
0.859	5.1E-4	0.92407
0.86	4.31E-4	0.92444
0.861	3.92E-4	0.92464
0.862	3.05E-4	0.92507
0.863	3E-4	0.92548
0.864	2.13E-4	0.92567
0.865	2.19E-4	0.92606
0.866	2.85E-4	0.9264
0.867	1.42E-4	0.92661
0.868	1.81E-4	0.92656
0.869	2.81E-4	0.92665
0.87	8.6E-5	0.92683
0.871	1.66E-4	0.92693
0.872	2.33E-4	0.92638
0.873	2E-5	0.92652
0.874	1.03E-4	0.92588
0.875	1.53E-4	0.92581
0.876	3E-5	0.92596
0.877	2.8E-5	0.92602
0.878	8.9E-5	0.92605
0.879	1.17E-4	0.92613
0.88	1.63E-4	0.92629
0.881	1.89E-4	0.92658
0.882	1.74E-4	0.92611
0.883	1.68E-4	0.92638
0.884	1.65E-4	0.92665
0.885	4.8E-5	0.92668
0.886	5.8E-5	0.92692
0.887	4.8E-5	0.92707
0.888	8.2E-5	0.9271
0.889	1.09E-4	0.92729
0.89	9.4E-5	0.92744
0.891	1.05E-4	0.92765
0.892	2.7E-4	0.92767
0.893	3.19E-4	0.92784
0.894	3.84E-4	0.92798
0.895	5.38E-4	0.92819
0.896	7.43E-4	0.92849
0.897	0.00151	0.92847
0.898	0.00241	0.92878
0.899	0.00363	0.92915
0.9	0.00519	0.92954
0.901	0.00705	0.92989
0.902	0.00881	0.93019
0.903	0.00989	0.93038
0.904	0.00992	0.93044
0.905	0.00845	0.9305
0.906	0.00669	0.93054
0.907	0.00448	0.93054
0.908	0.00332	0.9305
0.909	0.00202	0.93039
0.91	0.00122	0.93011
0.911	5.34E-4	0.92975
0.912	1.3E-5	0.92933
0.913	5.29E-4	0.92882
0.914	0.00114	0.92832
0.915	0.00193	0.92782
0.916	0.00182	0.92843
0.917	0.00222	0.92785
0.918	0.00277	0.92725
0.919	0.0037	0.92661
0.92	0.00656	0.92592
0.921	0.01325	0.92531
0.922	0.05409	0.92465
0.923	0.07257	0.924
0.924	0.08016	0.92341
0.925	0.08745	0.92287
0.926	0.08627	0.92229
0.927	0.02255	0.92118
0.928	0.01535	0.9212
0.929	0.01152	0.9209
0.93	0.01228	0.92107
0.931	0.01229	0.92075
0.932	0.01199	0.92047
0.933	0.01168	0.92037
0.934	0.01225	0.92054
0.935	0.01237	0.92045
0.936	0.01211	0.92043
0.937	0.01189	0.9206
0.938	0.01272	0.92078
0.939	0.01283	0.92092
0.94	0.01261	0.92114
0.941	0.01245	0.92143
0.942	0.01347	0.92161
0.943	0.0137	0.92179
0.944	0.01336	0.92187
0.945	0.01299	0.922
0.946	0.01268	0.92229
0.947	0.01422	0.92253
0.948	0.01308	0.9229
0.949	0.01306	0.92323
0.95	0.01296	0.92353
0.951	0.01293	0.92381
0.952	0.01295	0.92407
0.953	0.01289	0.92422
0.954	0.0128	0.92426
0.955	0.01243	0.92412
0.956	0.01158	0.92408
0.957	0.01119	0.92403
0.958	0.01083	0.92384
0.959	0.01022	0.92375
0.96	0.00996	0.92368
0.961	0.00958	0.92349
0.962	0.00945	0.92329
0.963	0.00946	0.92315
0.964	0.00902	0.9229
0.965	0.00929	0.92267
0.966	0.00948	0.92246
0.967	0.00939	0.92212
0.968	0.00956	0.92188
0.969	0.00988	0.92157
0.97	0.00957	0.92129
0.971	0.01018	0.92094
0.972	0.01068	0.92043
0.973	0.01129	0.91943
0.974	0.01125	0.9193
0.975	0.01141	0.9187
0.976	0.01164	0.91812
0.977	0.01176	0.91745
0.978	0.01201	0.91657
0.979	0.01198	0.91624
0.98	0.01218	0.91542
0.981	0.01245	0.91461
0.982	0.01269	0.91381
0.983	0.01291	0.91311
0.984	0.01327	0.91238
0.985	0.01349	0.91172
0.986	0.01378	0.9113
0.987	0.01407	0.91109
0.988	0.01424	0.91086
0.989	0.01441	0.91115
0.99	0.01477	0.9111
0.991	0.01497	0.91117
0.992	0.01514	0.91133
0.993	0.01526	0.91166
0.994	0.0158	0.91199
0.995	0.0159	0.9122
0.996	0.01581	0.91215
0.997	0.01591	0.91261
0.998	0.01623	0.91252
0.999	0.01591	0.91225
1	0.01566	0.91205
1.001	0.01614	0.91268
1.002	0.01614	0.91241
1.003	0.01606	0.91222
1.004	0.01615	0.91203
1.005	0.01631	0.91186
1.006	0.01647	0.91184
1.007	0.01661	0.91195
1.008	0.01676	0.91206
1.009	0.01691	0.91208
1.01	0.01699	0.912
1.011	0.01693	0.91174
1.012	0.01676	0.91136
1.013	0.0164	0.91105
1.014	0.01597	0.91071
1.015	0.01541	0.9105
1.016	0.01497	0.9104
1.017	0.01444	0.91049
1.018	0.01401	0.9105
1.019	0.01364	0.91064
1.02	0.01323	0.91093
1.021	0.0129	0.91146
1.022	0.01264	0.91188
1.023	0.01225	0.91234
1.024	0.01179	0.91294
1.025	0.01134	0.91365
1.026	0.01091	0.91443
1.027	0.01057	0.9152
1.028	0.01029	0.91589
1.029	0.01005	0.91654
1.03	0.01015	0.91654
1.031	0.00971	0.91715
1.032	0.00948	0.9176
1.033	0.00929	0.91792
1.034	0.00914	0.91829
1.035	0.00884	0.91871
1.036	0.00853	0.91919
1.037	0.00816	0.91953
1.038	0.00802	0.91997
1.039	0.00764	0.92033
1.04	0.00759	0.92078
1.041	0.00753	0.92128
1.042	0.00747	0.92162
1.043	0.00743	0.92183
1.044	0.00747	0.92221
1.045	0.00758	0.92265
1.046	0.00772	0.92283
1.047	0.00792	0.92326
1.048	0.0081	0.92357
1.049	0.00899	0.92361
1.05	0.00907	0.92378
1.051	0.00931	0.92381
1.052	0.00943	0.92411
1.053	0.01077	0.92384
1.054	0.01098	0.92396
1.055	0.01125	0.92422
1.056	0.01154	0.92434
1.057	0.01195	0.92451
1.058	0.01307	0.9246
1.059	0.01392	0.92466
1.06	0.01457	0.9248
1.061	0.01507	0.92502
1.062	0.01586	0.92522
1.063	0.01674	0.92511
1.064	0.01715	0.92529
1.065	0.01838	0.92528
1.066	0.0196	0.92562
1.067	0.02038	0.92565
1.068	0.0217	0.92592
1.069	0.0237	0.92617
1.07	0.02622	0.92618
1.071	-0.00553	0.92566
1.072	1.43E-4	0.92596
1.073	9.09E-4	0.9262
1.074	8.47E-4	0.9264
1.075	6.85E-4	0.92628
1.076	6.48E-4	0.9259
1.077	6.08E-4	0.92587
1.078	5.67E-4	0.92575
1.079	5.34E-4	0.92561
1.08	5.19E-4	0.92551
1.081	5.13E-4	0.92528
1.082	4.96E-4	0.92504
1.083	4.8E-4	0.9248
1.084	4.67E-4	0.92455
1.085	4.6E-4	0.92431
1.086	4.6E-4	0.92395
1.087	4.48E-4	0.92364
1.088	4.71E-4	0.92332
1.089	4.88E-4	0.92303
1.09	5.03E-4	0.92261
1.091	4.66E-4	0.92246
1.092	5.01E-4	0.92249
1.093	5.24E-4	0.92199
1.094	5.45E-4	0.92137
1.095	5.63E-4	0.92074
1.096	5.94E-4	0.92008
1.097	6.33E-4	0.91949
1.098	6.06E-4	0.91953
1.099	6.35E-4	0.91906
1.1	6.59E-4	0.91913
1.101	6.99E-4	0.91865
1.102	7.82E-4	0.9182
1.103	7.85E-4	0.91782
1.104	7.34E-4	0.91756
1.105	7.58E-4	0.91743
1.106	0.001	0.91758
1.107	0.001	0.91771
1.108	0.00101	0.91796
1.109	0.00119	0.9183
1.11	0.00133	0.91869
1.111	0.00139	0.91915
1.112	0.00139	0.9198
1.113	0.0013	0.92063
1.114	0.00116	0.92141
1.115	0.00107	0.92225
1.116	9.79E-4	0.92219
1.117	8.56E-4	0.92275
1.118	7.95E-4	0.92365
1.119	7.15E-4	0.92422
1.12	6.92E-4	0.92417
1.121	6.52E-4	0.92493
1.122	6.22E-4	0.92554
1.123	6.07E-4	0.92582
1.124	5.93E-4	0.92623
1.125	5.86E-4	0.92615
1.126	5.78E-4	0.9264
1.127	5.69E-4	0.92651
1.128	5.4E-4	0.92646
1.129	5.34E-4	0.92634
1.13	5.28E-4	0.9262
1.131	5.29E-4	0.92598
1.132	5.36E-4	0.92565
1.133	5.53E-4	0.92525
1.134	5.75E-4	0.92463
1.135	5.47E-4	0.92469
1.136	5.61E-4	0.92401
1.137	5.71E-4	0.92359
1.138	5.82E-4	0.92312
1.139	5.85E-4	0.92266
1.14	5.84E-4	0.92205
1.141	5.89E-4	0.92152
1.142	6.02E-4	0.92094
1.143	6.22E-4	0.92034
1.144	6.36E-4	0.9198
1.145	6.56E-4	0.91928
1.146	6.58E-4	0.91939
1.147	6.69E-4	0.91902
1.148	6.83E-4	0.91859
1.149	6.96E-4	0.9182
1.15	7.11E-4	0.91777
1.151	7.33E-4	0.91736
1.152	7.56E-4	0.91698
1.153	7.74E-4	0.91661
1.154	7.88E-4	0.91628
1.155	8.83E-4	0.91621
1.156	9.09E-4	0.9158
1.157	9.23E-4	0.91546
1.158	9.67E-4	0.91581
1.159	9.94E-4	0.91536
1.16	0.0012	0.91535
1.161	0.0012	0.91496
1.162	0.00119	0.91483
1.163	0.00116	0.91477
1.164	0.00152	0.9148
1.165	0.00147	0.91444
1.166	0.00143	0.91416
1.167	0.00173	0.91426
1.168	0.00174	0.91466
1.169	0.00165	0.91466
1.17	0.00218	0.9148
1.171	0.00209	0.91484
1.172	0.00197	0.91506
1.173	0.00272	0.91532
1.174	0.00257	0.91568
1.175	0.00235	0.91609
1.176	0.00312	0.91625
1.177	0.00321	0.91673
1.178	0.00282	0.91724
1.179	0.00414	0.91743
1.18	0.00408	0.91786
1.181	0.00314	0.91844
1.182	0.00408	0.91861
1.183	0.00365	0.9193
1.184	0.00826	0.91995
1.185	0.00721	0.92048
1.186	0.00495	0.92087
1.187	0.00536	0.92103
1.188	0.00511	0.92142
1.189	0.0039	0.92181
1.19	0.00462	0.92211
1.191	0.00387	0.92246
1.192	0.00208	0.9228
1.193	8.75E-4	0.92475
1.194	7.25E-4	0.92735
1.195	6.26E-4	0.92736
1.196	5.4E-4	0.9273
1.197	6.03E-4	0.92743
1.198	4.63E-4	0.92729
1.199	1.38E-4	0.92709
1.2	-6.4e-05	0.92704
1.201	-1.2e-05	0.92715
1.202	-0.000153	0.92679
1.203	-0.000241	0.92636
1.204	-0.000166	0.92595
1.205	8.2E-5	0.92549
1.206	1.89E-4	0.92505
1.207	1.46E-4	0.92458
1.208	1.62E-4	0.9242
1.209	2.94E-4	0.92389
1.21	4.03E-4	0.92354
1.211	5.58E-4	0.92316
1.212	0.00115	0.92257
1.213	0.00118	0.92273
1.214	0.00114	0.92209
1.215	0.00111	0.92141
1.216	0.0011	0.92072
1.217	0.00104	0.92056
1.218	0.00105	0.91998
1.219	0.00107	0.91932
1.22	0.0011	0.91867
1.221	0.00104	0.91849
1.222	0.00108	0.91791
1.223	0.00115	0.91725
1.224	0.00129	0.91661
1.225	0.00124	0.91645
1.226	0.00139	0.91582
1.227	0.00161	0.91517
1.228	0.00192	0.91452
1.229	0.00191	0.91446
1.23	5.09E-4	0.91364
1.231	3.39E-4	0.91306
1.232	0.00148	0.91333
1.233	0.00139	0.91312
1.234	0.00159	0.91252
1.235	0.00171	0.91215
1.236	0.00182	0.91179
1.237	0.00187	0.91151
1.238	0.00164	0.91137
1.239	0.0015	0.91117
1.24	0.00134	0.91124
1.241	0.00118	0.91149
1.242	0.00121	0.91188
1.243	0.00122	0.91235
1.244	0.00122	0.91285
1.245	0.00124	0.91336
1.246	0.00126	0.9141
1.247	0.00129	0.91498
1.248	0.00131	0.91602
1.249	0.00134	0.91707
1.25	0.00138	0.91815
1.251	0.0014	0.9192
1.252	0.00145	0.92023
1.253	0.00152	0.92111
1.254	0.00158	0.92194
1.255	0.00167	0.92269
1.256	0.00181	0.92341
1.257	6.76E-4	0.92391
1.258	3.68E-4	0.9237
1.259	2.04E-4	0.92439
1.26	1.51E-4	0.92504
1.261	1.21E-4	0.92564
1.262	1.04E-4	0.92614
1.263	1.91E-4	0.92603
1.264	1.83E-4	0.92645
1.265	1.63E-4	0.92688
1.266	1.51E-4	0.92727
1.267	2.61E-4	0.9271
1.268	2.48E-4	0.92738
1.269	2.35E-4	0.92751
1.27	3.05E-4	0.92738
1.271	3.13E-4	0.92736
1.272	3.32E-4	0.9272
1.273	3.44E-4	0.92702
1.274	3.64E-4	0.9268
1.275	4.38E-4	0.92668
1.276	4.67E-4	0.92641
1.277	5.07E-4	0.92606
1.278	5.42E-4	0.92572
1.279	5.75E-4	0.92534
1.28	6.27E-4	0.92499
1.281	6.9E-4	0.9247
1.282	7.81E-4	0.92432
1.283	8.94E-4	0.92391
1.284	0.00105	0.92354
1.285	0.00128	0.92318
1.286	0.00176	0.92321
1.287	0.00229	0.92287
1.288	0.00268	0.92258
1.289	0.0044	0.9226
1.29	0.00506	0.92237
1.291	0.00523	0.92226
1.292	0.00473	0.92234
1.293	0.00605	0.92238
1.294	0.00575	0.92251
1.295	0.00441	0.92259
1.296	0.00323	0.92281
1.297	0.00256	0.92305
1.298	0.00211	0.92336
1.299	0.00256	0.92341
1.3	0.0024	0.92382
1.301	0.00214	0.92437
1.302	0.00189	0.92496
1.303	0.00228	0.92498
1.304	0.00226	0.92543
1.305	0.00212	0.92593
1.306	0.00201	0.9265
1.307	0.00264	0.92657
1.308	0.00275	0.92709
1.309	0.00253	0.92749
1.31	0.00222	0.92792
1.311	0.00196	0.92833
1.312	0.00192	0.92862
1.313	0.00201	0.92887
1.314	0.00209	0.92902
1.315	0.00222	0.92907
1.316	0.00238	0.92911
1.317	0.00264	0.92926
1.318	0.00273	0.92922
1.319	0.00277	0.92906
1.32	0.00279	0.9288
1.321	0.00283	0.92843
1.322	0.00355	0.92854
1.323	0.00388	0.92805
1.324	0.00388	0.92744
1.325	0.00382	0.92691
1.326	0.00353	0.92635
1.327	0.00305	0.92574
1.328	0.00377	0.92576
1.329	0.00374	0.9252
1.33	0.00279	0.92459
1.331	0.00108	0.92394
1.332	9.08E-4	0.92398
1.333	8.27E-4	0.92331
1.334	7.71E-4	0.92261
1.335	8.62E-4	0.92254
1.336	8.29E-4	0.92183
1.337	7.99E-4	0.9212
1.338	9.02E-4	0.92115
1.339	8.5E-4	0.92061
1.34	8.36E-4	0.92015
1.341	8.12E-4	0.9197
1.342	7.76E-4	0.9192
1.343	8.64E-4	0.91912
1.344	8.27E-4	0.91875
1.345	8.01E-4	0.91841
1.346	7.92E-4	0.9181
1.347	8.52E-4	0.91803
1.348	8.08E-4	0.91785
1.349	7.75E-4	0.91762
1.35	7.51E-4	0.91737
1.351	7.21E-4	0.91715
1.352	7.08E-4	0.91703
1.353	7.02E-4	0.91684
1.354	6.96E-4	0.91662
1.355	6.8E-4	0.91632
1.356	6.74E-4	0.91624
1.357	6.85E-4	0.9162
1.358	7.01E-4	0.91619
1.359	6.66E-4	0.91621
1.36	6.86E-4	0.91631
1.361	7.09E-4	0.91619
1.362	6.6E-4	0.91623
1.363	6.88E-4	0.91632
1.364	7.2E-4	0.91629
1.365	6.6E-4	0.9163
1.366	6.83E-4	0.91628
1.367	7.21E-4	0.91629
1.368	6.58E-4	0.91628
1.369	6.88E-4	0.91641
1.37	7.39E-4	0.91652
1.371	6.62E-4	0.91654
1.372	7.3E-4	0.91675
1.373	8.27E-4	0.91705
1.374	7.29E-4	0.91707
1.375	8.36E-4	0.91738
1.376	0.00101	0.91759
1.377	0.00109	0.91793
1.378	8.87E-4	0.91792
1.379	9.03E-4	0.91833
1.38	8.16E-4	0.91837
1.381	8.12E-4	0.91876
1.382	8.66E-4	0.91921
1.383	7.38E-4	0.91924
1.384	7.54E-4	0.91966
1.385	6.64E-4	0.91969
1.386	6.97E-4	0.92007
1.387	7.43E-4	0.92046
1.388	6.4E-4	0.92047
1.389	6.67E-4	0.92092
1.39	6.77E-4	0.92142
1.391	7.01E-4	0.92198
1.392	7.01E-4	0.9225
1.393	6.31E-4	0.92251
1.394	6.16E-4	0.92307
1.395	5.93E-4	0.92367
1.396	5.68E-4	0.9243
1.397	5.67E-4	0.92496
1.398	5.44E-4	0.9255
1.399	5.11E-4	0.92598
1.4	4.91E-4	0.9264
1.401	4.85E-4	0.92681
1.402	4.72E-4	0.92718
1.403	4.64E-4	0.92745
1.404	4.6E-4	0.92776
1.405	4.58E-4	0.92802
1.406	4.62E-4	0.92829
1.407	4.65E-4	0.92858
1.408	4.73E-4	0.92881
1.409	4.82E-4	0.92899
1.41	4.9E-4	0.92911
1.411	4.98E-4	0.92918
1.412	5.11E-4	0.92924
1.413	5.73E-4	0.92925
1.414	5.97E-4	0.92933
1.415	6.15E-4	0.92941
1.416	6.32E-4	0.92946
1.417	6.55E-4	0.92947
1.418	6.88E-4	0.92947
1.419	9.1E-4	0.92951
1.42	9.15E-4	0.92951
1.421	0.00103	0.92942
1.422	0.00108	0.92943
1.423	0.00164	0.92958
1.424	0.00181	0.92945
1.425	0.00171	0.92928
1.426	0.00213	0.9294
1.427	0.00385	0.92928
1.428	0.00379	0.92883
1.429	0.00413	0.92844
1.43	0.00478	0.92798
1.431	0.01393	0.92832
1.432	0.0218	0.92783
1.433	0.07407	0.92784
1.434	0.09492	0.92764
1.435	0.11666	0.92773
1.436	0.12173	0.92729
1.437	0.11947	0.92681
1.438	0.14653	0.92689
1.439	0.14228	0.92636
1.44	0.17261	0.92646
1.441	0.16451	0.92583
1.442	0.19151	0.92596
1.443	0.18618	0.9253
1.444	0.20689	0.92541
1.445	0.20619	0.92476
1.446	0.20022	0.92417
1.447	0.23064	0.9244
1.448	0.22415	0.92385
1.449	0.24982	0.92392
1.45	0.24395	0.92344
1.451	0.23768	0.92303
1.452	0.2283	0.92275
1.453	0.21868	0.92262
1.454	0.20653	0.92265
1.455	0.19528	0.92277
1.456	0.19177	0.92287
1.457	0.18633	0.92297
1.458	0.14377	0.92304
1.459	0.09993	0.92461
1.46	0.09601	0.92454
1.461	0.09464	0.9246
1.462	0.0944	0.92478
1.463	0.0945	0.92506
1.464	0.09589	0.92539
1.465	0.09509	0.92568
1.466	0.09508	0.92611
1.467	0.09207	0.92654
1.468	0.0873	0.92372
1.469	0.08731	0.92418
1.47	0.08281	0.9246
1.471	0.07893	0.92497
1.472	0.0747	0.92528
1.473	0.07137	0.92555
1.474	0.06884	0.92579
1.475	0.06627	0.92599
1.476	0.065	0.92611
1.477	0.0651	0.9262
1.478	0.06759	0.92624
1.479	0.07247	0.92615
1.48	0.07764	0.92604
1.481	0.08431	0.92585
1.482	0.09349	0.92553
1.483	0.10479	0.92524
1.484	0.1177	0.92496
1.485	0.13698	0.92475
1.486	0.16185	0.92455
1.487	0.20148	0.92461
1.488	0.76814	0.92616
1.489	0.01299	0.92564
1.49	0.0184	0
1.491	0.01471	0
1.492	0.0096	-0.00343
1.493	0.01756	-0.00322
1.494	0.3194	-0.00235
1.495	0.37937	-0.00252
1.496	0.38232	-0.00222
1.497	0.38501	8.4E-5
1.498	0.38755	8.38E-4
1.499	0.38999	7.02E-4
1.5	0.39263	7.38E-4
1.501	0.39489	6.19E-4
1.502	0.39724	4.52E-4
1.503	0.39909	3.49E-4
1.504	0.40011	2.48E-4
1.505	0.40092	1.88E-4
1.506	0.4013	4.25E-4
1.507	0.40155	3.97E-4
1.508	0.40161	3.74E-4
1.509	0.40151	3.57E-4
1.51	0.44339	3.35E-4
1.511	0.44338	3.28E-4
1.512	0.44306	3.31E-4
1.513	0.475	3.83E-4
1.514	0.47433	7.5E-4
1.515	0.47319	9.38E-4
1.516	0.50401	0.00112
1.517	0.50296	0.00136
1.518	0.50245	0.00162
1.519	0.50166	0.00192
1.52	0.5299	0.0027
1.521	0.5294	0.00291
1.522	0.52833	0.00318
1.523	0.52752	0.00326
1.524	0.52666	0.0032
1.525	0.52581	0.00293
1.526	0.52504	0.00185
1.527	0.5248	0.0014
1.528	0.52478	0.00104
1.529	0.5249	9.47E-4
1.53	0.52521	7.4E-4
1.531	0.48601	7.15E-4
1.532	0.48582	6.53E-4
1.533	0.48581	6.42E-4
1.534	0.43498	6.08E-4
1.535	0.43454	6.06E-4
1.536	0.40526	6.13E-4
1.537	0.40481	6.14E-4
1.538	0.40462	6.19E-4
1.539	0.35042	6.45E-4
1.54	0.34989	6.6E-4
1.541	0.31749	6.84E-4
1.542	0.31618	7.13E-4
1.543	0.3157	7.2E-4
1.544	0.27332	6.95E-4
1.545	0.27208	7.22E-4
1.546	0.27137	5.99E-4
1.547	0.2706	5.65E-4
1.548	0.27012	5.72E-4
1.549	0.23267	5.89E-4
1.55	0.23145	6.16E-4
1.551	0.2306	8.53E-4
1.552	0.2297	0.0012
1.553	0.22866	0.0013
1.554	0.22754	0.00168
1.555	0.22585	0.00217
1.556	0.22362	0.00264
1.557	0.221	0.00312
1.558	0.21783	0.00352
1.559	0.21482	0.00386
1.56	0.21057	0.00428
1.561	0.20585	0.00478
1.562	0.19858	0.00528
1.563	0.18935	0.00576
1.564	0.17819	0.00579
1.565	0.16775	0.00609
1.566	0.15363	0.00641
1.567	0.13808	0.00689
1.568	0.11797	0.00762
1.569	0.10833	0.00833
1.57	0.10031	0.00944
1.571	0.09141	0.01063
1.572	0.07431	0.01199
1.573	0.02776	0.01341
1.574	0.0133	0.0087
1.575	0.00498	0.00771
1.576	0.00224	0.00753
1.577	0.00122	0.00792
1.578	6.99E-4	0.00833
1.579	4.56E-4	0.00832
1.58	4.87E-4	0.00829
1.581	3.07E-4	0.00792
1.582	1.9E-5	0.00736
1.583	1.11E-4	0.00656
1.584	1.81E-4	0.00561
1.585	5.94E-4	0.00448
1.586	8.61E-4	0.00612
1.587	8.14E-4	0.00556
1.588	6.27E-4	0.00462
1.589	4.15E-4	0.00362
1.59	2.72E-4	0.00277
1.591	5.49E-4	0.00222
1.592	6.65E-4	0.00362
1.593	5.16E-4	0.00344
1.594	3.35E-4	0.00295
1.595	2.42E-4	0.00246
1.596	1.52E-4	0.00357
1.597	4.9E-5	0.00323
1.598	7.1E-5	0.00264
1.599	2.2E-4	0.00219
1.6	3.99E-4	0.00182
1.601	5.03E-4	0.00169
1.602	5.73E-4	0.00128
1.603	6.45E-4	9.36E-4
1.604	7E-4	5.04E-4
1.605	6.36E-4	5.1E-4
1.606	6.07E-4	3.68E-4
1.607	5.59E-4	3.26E-4
1.608	5.03E-4	3.09E-4
1.609	4.63E-4	2.49E-4
1.61	4.52E-4	2.06E-4
1.611	4.51E-4	2.4E-4
1.612	4.37E-4	1.87E-4
1.613	4.96E-4	8.3E-5
1.614	5.23E-4	4E-5
1.615	5.16E-4	3.22E-4
1.616	4.89E-4	4.11E-4
1.617	4.65E-4	7.25E-4
1.618	4.38E-4	0.00489
1.619	3.99E-4	0.01738
1.62	3.9E-4	0.01565
1.621	3.95E-4	0.01464
1.622	4E-4	0.01255
1.623	4.91E-4	0.01133
1.624	4.93E-4	0.0096
1.625	4.79E-4	0.00909
1.626	4.37E-4	0.00807
1.627	5.67E-4	0.00755
1.628	5.65E-4	0.00717
1.629	5.47E-4	0.00689
1.63	4.89E-4	0.00684
1.631	5.62E-4	0.00612
1.632	5.38E-4	0.00623
1.633	5.14E-4	0.00646
1.634	4.89E-4	0.00674
1.635	4.86E-4	0.00704
1.636	5.15E-4	0.00601
1.637	5.09E-4	0.00629
1.638	5.14E-4	0.00651
1.639	4.95E-4	0.00675
1.64	5.19E-4	0.00686
1.641	5.45E-4	0.00696
1.642	5.73E-4	0.00722
1.643	6.38E-4	0.00757
1.644	7.16E-4	0.00823
1.645	8.28E-4	0.00851
1.646	9.59E-4	0.00883
1.647	0.00112	0.00942
1.648	0.00131	0.01063
1.649	0.00148	0.01172
1.65	0.00164	0.01219
1.651	0.0018	0.01278
1.652	0.00199	0.01507
1.653	0.00211	0.01575
1.654	0.00208	0.01846
1.655	0.00288	0.01899
1.656	0.00306	0.02089
1.657	0.00286	0.02283
1.658	0.00397	0.02387
1.659	0.0045	0.02516
1.66	0.00577	0.02618
1.661	0.00668	0.02837
1.662	0.00855	0.01531
1.663	0.00997	0.00673
1.664	0.00835	0.00267
1.665	0.01241	5.58E-4
1.666	0.01121	3.16E-4
1.667	0.01512	6.87E-4
1.668	0.01382	9.39E-4
1.669	0.00901	0.00126
1.67	0.01366	0.00105
1.671	0.01166	0.00117
1.672	0.01525	0.00153
1.673	0.01242	0.00224
1.674	0.00756	0.00473
1.675	0.00867	0.00305
1.676	0.00721	0.00288
1.677	0.00529	0.0039
1.678	0.0038	0.00624
1.679	0.00507	0.00514
1.68	0.00446	0.00527
1.681	0.00349	0.00674
1.682	0.00255	0.01019
1.683	0.00321	0.01552
1.684	0.00279	0.02576
1.685	0.00239	0.05217
1.686	0.00209	0.11225
1.687	0.00141	0.12013
1.688	0.00131	0.12884
1.689	0.00137	0.17619
1.69	0.00129	0.18193
1.691	0.00128	0.18748
1.692	0.00131	0.23429
1.693	0.00134	0.23733
1.694	0.00132	0.23905
1.695	0.00137	0.28039
1.696	0.00261	0.28105
1.697	0.00232	0.28212
1.698	0.00227	0.28279
1.699	0.00234	0.31758
1.7	0.00255	0.31702
1.701	0.00307	0.31755
1.702	0.00388	0.31754
1.703	0.00506	0.31756
1.704	0.00259	0.31835
1.705	0.00255	0.31939
1.706	0.00263	0.32135
1.707	0.00254	0.32315
1.708	0.00242	0.32563
1.709	0.0024	0.32655
1.71	0.00241	0.32946
1.711	0.00234	0.33167
1.712	0.00241	0.33505
1.713	0.00242	0.33747
1.714	0.00235	0.34077
1.715	0.00228	0.30351
1.716	0.0022	0.3065
1.717	0.00215	0.30857
1.718	0.00208	0.26222
1.719	0.00202	0.26502
1.72	0.00196	0.26669
1.721	0.0019	0.21833
1.722	0.00181	0.21889
1.723	0.00175	0.2191
1.724	0.0017	0.17774
1.725	0.00167	0.17618
1.726	0.00163	0.17521
1.727	0.00161	0.17319
1.728	0.0016	0.1703
1.729	0.00156	0.16556
1.73	0.0015	0.15617
1.731	0.00147	0.13405
1.732	0.00146	0.05318
1.733	0.00146	0.00925
1.734	0.00148	0.00227
1.735	0.0015	0.00199
1.736	0.00158	0.00116
1.737	0.00165	6.35E-4
1.738	0.00159	7.96E-4
1.739	0.00167	5.37E-4
1.74	0.00171	3.82E-4
1.741	0.00176	4.84E-4
1.742	0.00176	3.76E-4
1.743	0.00176	2.94E-4
1.744	0.00171	3.46E-4
1.745	0.00163	2.89E-4
1.746	0.0016	2.38E-4
1.747	0.00147	2.72E-4
1.748	0.00147	2.33E-4
1.749	0.00149	2.17E-4
1.75	0.00137	2.62E-4
1.751	0.00142	2.73E-4
1.752	0.00149	2.89E-4
1.753	0.00158	5.26E-4
1.754	0.00175	8.14E-4
1.755	0.00195	8.48E-4
1.756	0.00216	8.14E-4
1.757	0.00202	8.16E-4
1.758	0.00206	8.33E-4
1.759	0.00183	8.46E-4
1.76	0.00169	8.73E-4
1.761	0.00138	8.97E-4
1.762	0.00133	9.21E-4
1.763	0.00124	9.55E-4
1.764	0.0012	9.89E-4
1.765	0.00119	0.00102
1.766	0.00117	0.00105
1.767	0.00121	0.00107
1.768	0.00141	0.00109
1.769	0.00144	0.00112
1.77	0.00152	0.00113
1.771	0.00164	0.00114
1.772	0.00172	0.0011
1.773	0.00167	0.00112
1.774	0.00167	0.00115
1.775	0.00164	0.00118
1.776	0.0017	0.00123
1.777	0.00164	0.00127
1.778	0.00161	0.00122
1.779	0.00157	0.00127
1.78	0.00162	0.00131
1.781	0.00156	0.00133
1.782	0.00153	0.00136
1.783	0.00149	0.00141
1.784	0.00154	0.00134
1.785	0.00151	0.00141
1.786	0.00147	0.00148
1.787	0.00144	0.00157
1.788	0.00142	0.00157
1.789	0.00141	0.00201
1.79	0.00138	8.4E-4
1.791	0.00135	2.71E-4
1.792	0.00133	4.7E-5
1.793	0.0013	1.84E-4
1.794	0.00127	2.28E-4
1.795	0.00123	2.05E-4
1.796	0.00118	3.53E-4
1.797	0.00113	3.98E-4
1.798	0.00107	4.21E-4
1.799	0.00105	4.69E-4
1.8	9.98E-4	4.9E-4
1.801	9.42E-4	5E-4
1.802	8.96E-4	5.14E-4
1.803	8.67E-4	5.38E-4
1.804	8.47E-4	5.57E-4
1.805	8.21E-4	5.59E-4
1.806	8.2E-4	5.87E-4
1.807	8.37E-4	6.27E-4
1.808	8.08E-4	6.54E-4
1.809	8.29E-4	6.49E-4
1.81	8.73E-4	6.87E-4
1.811	9.54E-4	7.39E-4
1.812	9.03E-4	8.09E-4
1.813	0.00101	9.14E-4
1.814	0.00114	0.00109
1.815	0.00109	0.00116
1.816	0.00124	0.00133
1.817	0.0014	0.00147
1.818	0.00155	0.00164
1.819	0.00168	0.00194
1.82	0.00181	0.00218
1.821	0.00191	0.00235
1.822	0.00195	0.00264
1.823	0.00196	0.00264
1.824	0.00194	0.00403
1.825	0.00189	0.00473
1.826	0.00188	0.00492
1.827	0.00191	0.0045
1.828	0.00197	0.00314
1.829	0.002	0.0032
1.83	0.00201	0.00578
1.831	0.0021	0.00767
1.832	0.00198	0.00726
1.833	0.00186	0.00237
1.834	0.00177	0.00239
1.835	0.00169	0.00434
1.836	0.00171	0.00526
1.837	0.00164	0.00394
1.838	0.00157	0.00608
1.839	0.0015	0.00604
1.84	0.00145	0.00428
1.841	0.00145	0.00579
1.842	0.00143	0.00618
1.843	0.00142	0.00469
1.844	0.0014	0.00345
1.845	0.00141	0.00575
1.846	0.00141	0.00873
1.847	0.00143	0.00821
1.848	0.00144	0.00694
1.849	0.00144	0.00643
1.85	0.00145	0.00617
1.851	0.00144	0.00546
1.852	0.00142	0.00473
1.853	0.0014	0.00424
1.854	0.00138	0.00388
1.855	0.00142	0.00359
1.856	0.00134	0.00326
1.857	0.00129	0.00294
1.858	0.00125	0.00317
1.859	0.00131	0.0028
1.86	0.00124	0.00263
1.861	0.00127	0.00257
1.862	0.00123	0.00262
1.863	0.00127	0.00274
1.864	0.0012	0.00284
1.865	0.00114	0.00298
1.866	0.0011	0.00327
1.867	0.00107	0.003
1.868	0.00103	0.00326
1.869	9.59E-4	0.0035
1.87	9.18E-4	0.00405
1.871	8.61E-4	0.00475
1.872	7.82E-4	0.00726
1.873	7.59E-4	0.00564
1.874	7.23E-4	0.00288
1.875	7.32E-4	0.00162
1.876	7.42E-4	0.00216
1.877	7.07E-4	0.00269
1.878	7.34E-4	0.0024
1.879	7.61E-4	0.00254
1.88	7.98E-4	0.0024
1.881	7.69E-4	0.00224
1.882	8.14E-4	0.00209
1.883	8.57E-4	0.00195
1.884	8.99E-4	0.00187
1.885	8.61E-4	0.00175
1.886	9.03E-4	0.00186
1.887	9.54E-4	0.00171
1.888	0.00101	0.00164
1.889	9.66E-4	0.00161
1.89	0.00103	0.00168
1.891	0.00111	0.00161
1.892	0.0012	0.00159
1.893	0.00131	0.00154
1.894	0.00122	0.00162
1.895	0.00132	0.00155
1.896	0.00153	0.00163
1.897	0.00178	0.00166
1.898	0.00168	0.00165
1.899	0.00208	0.00166
1.9	0.00261	0.00174
1.901	0.0037	0.00178
1.902	0.01935	0.00187
1.903	0.02876	0.00201
1.904	0.03673	0.00205
1.905	0.20975	0.00214
1.906	0.27437	0.00228
1.907	0.76086	0.00239
1.908	0.39898	0.00254
1.909	0.40435	0.0027
1.91	0.40906	0.00308
1.911	0.41293	0.00318
1.912	0.33666	0.00331
1.913	0.34135	0.00378
1.914	0.34577	0.00419
1.915	0.27293	0.00512
1.916	0.27919	0.00472
1.917	0.28387	0.00456
1.918	0.21182	0.0045
1.919	0.21847	0.00423
1.92	0.22287	0.00403
1.921	0.15804	0.00335
1.922	0.16249	0.0027
1.923	0.16567	0.00273
1.924	0.16684	0.00224
1.925	0.10011	0.00188
1.926	0.10089	0.0017
1.927	0.10078	0.00149
1.928	0.09895	0.0015
1.929	0.09785	0.00135
1.93	0.09553	0.00123
1.931	0.09123	0.00114
1.932	0.08647	0.00108
1.933	0.15894	0.00104
1.934	0.15702	0.00102
1.935	0.15373	0.00101
1.936	0.14772	0.001
1.937	0.21089	1E-3
1.938	0.20714	0.00101
1.939	0.20341	9.95E-4
1.94	0.19851	0.001
1.941	0.27769	0.00102
1.942	0.27571	9.89E-4
1.943	0.2748	0.001
1.944	0.27399	0.00101
1.945	0.33779	9.84E-4
1.946	0.33855	9.89E-4
1.947	0.33994	9.9E-4
1.948	0.34193	9.63E-4
1.949	0.34397	9.64E-4
1.95	0.34575	9.65E-4
1.951	0.34749	9.37E-4
1.952	0.34925	9.46E-4
1.953	0.35122	9.59E-4
1.954	0.35292	9.23E-4
1.955	0.35456	9.46E-4
1.956	0.35562	9.7E-4
1.957	0.35681	9.33E-4
1.958	0.35766	9.56E-4
1.959	0.35823	0.00101
1.96	0.35839	9.56E-4
1.961	0.35835	0.00103
1.962	0.358	0.00113
1.963	0.35731	0.00106
1.964	0.35683	0.00116
1.965	0.35639	0.00131
1.966	0.3552	0.00124
1.967	0.35399	0.00141
1.968	0.35304	0.00178
1.969	0.35167	0.00162
1.97	0.35081	0.00211
1.971	0.30132	0.00188
1.972	0.29957	0.00177
1.973	0.29833	0.00177
1.974	0.29718	0.00133
1.975	0.29612	0.00146
1.976	0.29529	0.00176
1.977	0.24968	0.00209
1.978	0.24898	0.00163
1.979	0.24848	0.00159
1.98	0.24727	0.00174
1.981	0.24582	0.00187
1.982	0.24435	0.00194
1.983	0.19288	0.00176
1.984	0.19114	0.00167
1.985	0.18928	0.00142
1.986	0.18743	0.00108
1.987	0.18511	6.83E-4
1.988	0.18174	4.17E-4
1.989	0.17729	4.62E-4
1.99	0.17126	3.65E-4
1.991	0.15866	5.09E-4
1.992	0.14559	5.62E-4
1.993	0.11363	3.99E-4
1.994	0.07076	4.41E-4
1.995	0.01508	3.42E-4
1.996	0.00554	3.5E-5
1.997	0.00123	2.6E-5
1.998	7.66E-4	1.3E-5
1.999	5.07E-4	4.26E-4
2	4.18E-4	5.44E-4
[truncated: 3,000 more rows]

## Sheet: Figure 2f
1E-3	0	0
0.002	0	0
0.003	0.0164	0.92443
0.004	0.71691	0.92288
0.005	0.76718	0.92302
0.006	0.76815	0.92341
0.007	0.76914	0.92393
0.008	0.80176	0.924
0.009	0.80368	0.92444
0.01	0.80528	0.92485
0.011	0.83827	0.9249
0.012	0.83959	0.92517
0.013	0.84036	0.92515
0.014	0.86856	0.92533
0.015	0.87076	0.92549
0.016	0.87218	0.92547
0.017	0.8728	0.92518
0.018	0.8744	0.92514
0.019	0.8761	0.92494
0.02	0.87766	0.9247
0.021	0.87943	0.92432
0.022	0.88126	0.92362
0.023	0.88323	0.92309
0.024	0.88478	0.92252
0.025	0.8866	0.92191
0.026	0.8878	0.9217
0.027	0.88869	0.92153
0.028	0.89023	0.9207
0.029	0.89139	0.92033
0.03	0.8907	0.92221
0.031	0.89126	0.92178
0.032	0.89178	0.92109
0.033	0.892	0.92025
0.034	0.89124	0.92071
0.035	0.89058	0.92009
0.036	0.88964	0.91957
0.037	0.88889	0.91902
0.038	0.88697	0.91899
0.039	0.88576	0.91836
0.04	0.88452	0.91767
0.041	0.88323	0.91713
0.042	0.86809	0.91313
0.043	0.86523	0.91313
0.044	0.86308	0.9131
0.045	0.86117	0.91294
0.046	0.83643	0.90982
0.047	0.83348	0.90981
0.048	0.8298	0.91031
0.049	0.80261	0.90831
0.05	0.79879	0.90908
0.051	0.79526	0.90955
0.052	0.76128	0.90828
0.053	0.75698	0.90918
0.054	0.75325	0.90956
0.055	0.71808	0.90913
0.056	0.71468	0.90944
0.057	0.71275	0.90941
0.058	0.71085	0.9097
0.059	0.66925	0.90973
0.06	0.66769	0.91006
0.061	0.66548	0.91036
0.062	0.66476	0.91047
0.063	0.62541	0.91039
0.064	0.62438	0.91063
0.065	0.62503	0.91065
0.066	0.62774	0.91044
0.067	0.62878	0.91061
0.068	0.59419	0.91058
0.069	0.5947	0.91087
0.07	0.59573	0.91128
0.071	0.59801	0.91158
0.072	0.5986	0.91191
0.073	0.5999	0.91213
0.074	0.60273	0.91225
0.075	0.60435	0.91256
0.076	0.63761	0.91253
0.077	0.64116	0.91275
0.078	0.64253	0.91282
0.079	0.64454	0.91287
0.08	0.69073	0.91271
0.081	0.69338	0.91287
0.082	0.69537	0.91277
0.083	0.69939	0.91238
0.084	0.70416	0.91154
0.085	0.7355	0.9111
0.086	0.74158	0.90923
0.087	0.7501	0.90603
0.088	0.76177	0.90056
0.089	0.77901	0.89101
0.09	0.78852	0.8849
0.091	0.80583	0.87294
0.092	0.82893	0.85433
0.093	0.84883	0.83507
0.094	0.8709	0.81127
0.095	0.88736	0.7912
0.096	0.9007	0.77344
0.097	0.90992	0.76029
0.098	0.91293	0.75619
0.099	0.9172	0.7492
0.1	0.91811	0.77518
0.101	0.91939	0.77307
0.102	0.92117	0.76944
0.103	0.92253	0.76634
0.104	0.92346	0.76404
0.105	0.92422	0.76178
0.106	0.92434	0.76096
0.107	0.92459	0.75972
0.108	0.92461	0.73038
0.109	0.92487	0.72961
0.11	0.92507	0.72866
0.111	0.92501	0.72778
0.112	0.92485	0.72687
0.113	0.92472	0.72597
0.114	0.9246	0.68998
0.115	0.92445	0.68813
0.116	0.92419	0.68714
0.117	0.92385	0.68661
0.118	0.9235	0.68619
0.119	0.92309	0.68599
0.12	0.92293	0.64697
0.121	0.92254	0.64585
0.122	0.92215	0.64594
0.123	0.92174	0.64662
0.124	0.92129	0.64742
0.125	0.92112	0.61141
0.126	0.92072	0.61205
0.127	0.9203	0.6124
0.128	0.91979	0.6128
0.129	0.91937	0.61286
0.13	0.91901	0.61233
0.131	0.91875	0.61114
0.132	0.91833	0.60919
0.133	0.91804	0.6076
0.134	0.91775	0.60512
0.135	0.91745	0.6023
0.136	0.9173	0.59924
0.137	0.91721	0.59668
0.138	0.91722	0.59441
0.139	0.91712	0.59277
0.14	0.91693	0.59087
0.141	0.91662	0.58916
0.142	0.91628	0.58745
0.143	0.91594	0.58634
0.144	0.91561	0.58561
0.145	0.91515	0.58524
0.146	0.91471	0.58549
0.147	0.91432	0.5867
0.148	0.91378	0.58849
0.149	0.91323	0.59086
0.15	0.91279	0.59249
0.151	0.91228	0.59507
0.152	0.91246	0.62867
0.153	0.91206	0.63115
0.154	0.91174	0.63365
0.155	0.91146	0.63681
0.156	0.91132	0.63989
0.157	0.9113	0.64345
0.158	0.91145	0.6461
0.159	0.91164	0.65034
0.16	0.91185	0.65523
0.161	0.91221	0.65976
0.162	0.91302	0.66348
0.163	0.91455	0.66455
0.164	0.91639	0.6658
0.165	0.91698	0.6264
0.166	0.91844	0.62808
0.167	0.92006	0.62899
0.168	0.92148	0.62977
0.169	0.92271	0.6305
0.17	0.92266	0.59043
0.171	0.92373	0.59003
0.172	0.92475	0.58997
0.173	0.92564	0.58992
0.174	0.92637	0.5884
0.175	0.92701	0.58633
0.176	0.9275	0.58411
0.177	0.92753	0.58219
0.178	0.9277	0.57254
0.179	0.92757	0.55815
0.18	0.92765	0.55376
0.181	0.92774	0.59402
0.182	0.92769	0.58866
0.183	0.92752	0.5837
0.184	0.92719	0.57959
0.185	0.92707	0.6257
0.186	0.92661	0.62218
0.187	0.92597	0.61922
0.188	0.92517	0.61665
0.189	0.9242	0.61446
0.19	0.92335	0.61308
0.191	0.9228	0.64747
0.192	0.92167	0.64476
0.193	0.92082	0.64507
0.194	0.9199	0.64575
0.195	0.91872	0.64635
0.196	0.91792	0.64743
0.197	0.91761	0.60926
0.198	0.91701	0.61072
0.199	0.91622	0.61241
0.2	0.91583	0.56686
0.201	0.9154	0.56917
0.202	0.91487	0.57161
0.203	0.91481	0.52594
0.204	0.91422	0.52724
0.205	0.91367	0.52934
0.206	0.91316	0.53272
0.207	0.91322	0.48139
0.208	0.91289	0.48318
0.209	0.91267	0.48529
0.21	0.91265	0.48679
0.211	0.91296	0.48829
0.212	0.91308	0.4443
0.213	0.9133	0.44513
0.214	0.91374	0.44552
0.215	0.91481	0.44437
0.216	0.91539	0.44324
0.217	0.91607	0.44177
0.218	0.91687	0.44016
0.219	0.91774	0.43869
0.22	0.91851	0.43724
0.221	0.91913	0.43574
0.222	0.91966	0.4344
0.223	0.92006	0.43318
0.224	0.92063	0.43176
0.225	0.9211	0.43047
0.226	0.92101	0.4738
0.227	0.92146	0.47221
0.228	0.92196	0.47108
0.229	0.92183	0.51354
0.23	0.92236	0.51213
0.231	0.92285	0.51138
0.232	0.92268	0.5525
0.233	0.92304	0.55131
0.234	0.92329	0.55067
0.235	0.9231	0.58767
0.236	0.92316	0.58794
0.237	0.92296	0.58834
0.238	0.92279	0.6254
0.239	0.92276	0.62621
0.24	0.92274	0.6264
0.241	0.92253	0.6677
0.242	0.92254	0.66827
0.243	0.92252	0.66829
0.244	0.92234	0.70643
0.245	0.92237	0.70872
0.246	0.92243	0.70937
0.247	0.9223	0.74318
0.248	0.92236	0.74468
0.249	0.92238	0.74623
0.25	0.92226	0.77883
0.251	0.92237	0.78191
0.252	0.92232	0.78379
0.253	0.92225	0.8117
0.254	0.92215	0.81483
0.255	0.92188	0.81726
0.256	0.92153	0.81984
0.257	0.92104	0.82341
0.258	0.92048	0.82688
0.259	0.91946	0.83233
0.26	0.91757	0.83867
0.261	0.91357	0.84899
0.262	0.90492	0.86501
0.263	0.90002	0.84743
0.264	0.88296	0.87232
0.265	0.86515	0.89228
0.266	0.84841	0.88541
0.267	0.82944	0.9013
0.268	0.82012	0.90835
0.269	0.79506	0.90729
0.27	0.78819	0.91187
0.271	0.78365	0.91471
0.272	0.75351	0.91464
0.273	0.75089	0.91649
0.274	0.74966	0.91788
0.275	0.71788	0.91793
0.276	0.71617	0.91917
0.277	0.71457	0.92027
0.278	0.67631	0.92034
0.279	0.67504	0.92143
0.28	0.67326	0.92227
0.281	0.67123	0.92302
0.282	0.62828	0.92312
0.283	0.62476	0.92377
0.284	0.62048	0.92427
0.285	0.61581	0.92468
0.286	0.61078	0.92492
0.287	0.60537	0.92503
0.288	0.60137	0.925
0.289	0.59739	0.92488
0.29	0.594	0.92476
0.291	0.63889	0.92465
0.292	0.63622	0.92449
0.293	0.63356	0.92422
0.294	0.66719	0.92416
0.295	0.66584	0.92376
0.296	0.66453	0.92339
0.297	0.7008	0.92334
0.298	0.70003	0.92295
0.299	0.69896	0.92248
0.3	0.7285	0.92246
0.301	0.72878	0.922
0.302	0.72887	0.92131
0.303	0.76799	0.92082
0.304	0.76841	0.92014
0.305	0.76893	0.91958
0.306	0.80008	0.91969
0.307	0.80113	0.91918
0.308	0.80192	0.91862
0.309	0.80309	0.91804
0.31	0.80427	0.9175
0.311	0.80581	0.91698
0.312	0.80757	0.91641
0.313	0.8097	0.91579
0.314	0.81259	0.91494
0.315	0.81626	0.91365
0.316	0.82246	0.91084
0.317	0.79138	0.91053
0.318	0.8009	0.90544
0.319	0.81914	0.89367
0.32	0.78387	0.89278
0.321	0.81151	0.87379
0.322	0.84568	0.84562
0.323	0.82503	0.82632
0.324	0.86893	0.78195
0.325	0.89358	0.75291
0.326	0.90072	0.69218
0.327	0.90969	0.6827
0.328	0.91445	0.67726
0.329	0.91697	0.62044
0.33	0.91893	0.6195
0.331	0.92027	0.61953
0.332	0.92077	0.56724
0.333	0.92153	0.5673
0.334	0.92216	0.56767
0.335	0.92223	0.52488
0.336	0.92272	0.52329
0.337	0.92327	0.52234
0.338	0.92396	0.52041
0.339	0.92395	0.46252
0.34	0.92456	0.45923
0.341	0.9251	0.45583
0.342	0.92556	0.45178
0.343	0.92604	0.4476
0.344	0.92645	0.44348
0.345	0.92683	0.43881
0.346	0.92721	0.43429
0.347	0.92771	0.42869
0.348	0.9279	0.49119
0.349	0.92819	0.4873
0.35	0.92839	0.48298
0.351	0.9286	0.54161
0.352	0.92868	0.53842
0.353	0.92874	0.53489
0.354	0.92894	0.59095
0.355	0.92893	0.58786
0.356	0.92871	0.58606
0.357	0.92889	0.6306
0.358	0.92871	0.62997
0.359	0.92851	0.6292
0.36	0.92864	0.66343
0.361	0.92838	0.66388
0.362	0.928	0.6645
0.363	0.92745	0.66584
0.364	0.92761	0.70753
0.365	0.92685	0.70951
0.366	0.92619	0.71168
0.367	0.92568	0.71413
0.368	0.92499	0.71613
0.369	0.92444	0.71882
0.37	0.92362	0.72184
0.371	0.92298	0.72494
0.372	0.92196	0.72795
0.373	0.92117	0.73114
0.374	0.92094	0.69146
0.375	0.92021	0.69647
0.376	0.9193	0.69981
0.377	0.9192	0.6659
0.378	0.91861	0.66984
0.379	0.91801	0.67456
0.38	0.91792	0.63791
0.381	0.91724	0.64244
0.382	0.91594	0.64871
0.383	0.9136	0.65648
0.384	0.91433	0.61873
0.385	0.91236	0.62501
0.386	0.90972	0.63306
0.387	0.90521	0.64561
0.388	0.90462	0.64746
0.389	0.90494	0.64773
0.39	0.90783	0.64008
0.391	0.91019	0.63444
0.392	0.91364	0.62463
0.393	0.91183	0.67013
0.394	0.91516	0.66081
0.395	0.91766	0.6528
0.396	0.91953	0.64686
0.397	0.91894	0.68395
0.398	0.92054	0.67807
0.399	0.92169	0.67124
0.4	0.92244	0.6676
0.401	0.92243	0.70071
0.402	0.92322	0.69634
0.403	0.92415	0.69112
0.404	0.92481	0.68789
0.405	0.92536	0.68405
0.406	0.92538	0.71744
0.407	0.92587	0.71466
0.408	0.92631	0.71163
0.409	0.92663	0.70911
0.41	0.92668	0.7391
0.411	0.92691	0.7384
0.412	0.92707	0.73734
0.413	0.92714	0.73717
0.414	0.92717	0.73836
0.415	0.92725	0.74072
0.416	0.92705	0.74336
0.417	0.92687	0.74755
0.418	0.92641	0.75201
0.419	0.92605	0.75768
0.42	0.92507	0.76419
0.421	0.92494	0.72921
0.422	0.92304	0.74035
0.423	0.9191	0.75553
0.424	0.90878	0.78528
0.425	0.88746	0.82791
0.426	0.85991	0.86484
0.427	0.84843	0.85709
0.428	0.80936	0.88843
0.429	0.77828	0.90536
0.43	0.76073	0.91277
0.431	0.74774	0.9169
0.432	0.73863	0.91925
0.433	0.73187	0.92085
0.434	0.72727	0.92196
0.435	0.72281	0.92284
0.436	0.71883	0.92391
0.437	0.71676	0.92452
0.438	0.71498	0.92508
0.439	0.71404	0.92558
0.44	0.71328	0.92583
0.441	0.71303	0.92595
0.442	0.713	0.92588
0.443	0.71313	0.92576
0.444	0.7131	0.92556
0.445	0.71296	0.92521
0.446	0.71305	0.92472
0.447	0.71337	0.92413
0.448	0.71383	0.92348
0.449	0.71381	0.92279
0.45	0.7132	0.92204
0.451	0.71212	0.92128
0.452	0.71091	0.9203
0.453	0.70959	0.91923
0.454	0.70868	0.91799
0.455	0.70773	0.91646
0.456	0.7077	0.91456
0.457	0.70842	0.91205
0.458	0.70952	0.90977
0.459	0.71131	0.90693
0.46	0.71406	0.90384
0.461	0.71753	0.90045
0.462	0.72151	0.89716
0.463	0.72787	0.89265
0.464	0.73068	0.89126
0.465	0.72896	0.89343
0.466	0.72726	0.89586
0.467	0.76124	0.8919
0.468	0.76249	0.89273
0.469	0.76373	0.89372
0.47	0.76543	0.89473
0.471	0.75883	0.90196
0.472	0.75171	0.90881
0.473	0.74682	0.91396
0.474	0.74321	0.9178
0.475	0.74118	0.91971
0.476	0.7398	0.92082
0.477	0.70709	0.92069
0.478	0.70437	0.92266
0.479	0.7027	0.92353
0.48	0.7021	0.92437
0.481	0.70099	0.92507
0.482	0.7002	0.92525
0.483	0.7001	0.92544
0.484	0.66968	0.92535
0.485	0.66882	0.92534
0.486	0.66862	0.9254
0.487	0.66774	0.92543
0.488	0.66664	0.92532
0.489	0.63337	0.9253
0.49	0.63108	0.92531
0.491	0.62893	0.92534
0.492	0.62547	0.92535
0.493	0.62252	0.92535
0.494	0.6192	0.92538
0.495	0.6166	0.92532
0.496	0.61252	0.92574
0.497	0.60977	0.9259
0.498	0.60644	0.92592
0.499	0.60381	0.92582
0.5	0.60028	0.9262
0.501	0.59766	0.92616
0.502	0.59449	0.92662
0.503	0.59283	0.92664
0.504	0.59015	0.92674
0.505	0.58848	0.92684
0.506	0.55106	0.92691
0.507	0.54924	0.92691
0.508	0.54831	0.927
0.509	0.54791	0.92714
0.51	0.50813	0.92717
0.511	0.50887	0.9272
0.512	0.51048	0.92711
0.513	0.51205	0.927
0.514	0.51335	0.92693
0.515	0.46503	0.92691
0.516	0.46665	0.92675
0.517	0.46829	0.92661
0.518	0.47011	0.9264
0.519	0.47195	0.92619
0.52	0.43069	0.92613
0.521	0.43187	0.92588
0.522	0.43327	0.92578
0.523	0.43437	0.92566
0.524	0.43555	0.92553
0.525	0.43671	0.92545
0.526	0.39682	0.92537
0.527	0.39685	0.92509
0.528	0.39757	0.92486
0.529	0.39742	0.92446
0.53	0.39751	0.92403
0.531	0.39727	0.92354
0.532	0.39679	0.92308
0.533	0.39604	0.9226
0.534	0.39509	0.92222
0.535	0.39412	0.92183
0.536	0.39259	0.92154
0.537	0.39069	0.92135
0.538	0.38857	0.92127
0.539	0.38702	0.92122
0.54	0.3841	0.92107
0.541	0.38198	0.92089
0.542	0.37831	0.92072
0.543	0.3752	0.92075
0.544	0.36979	0.92099
0.545	0.3657	0.92134
0.546	0.35828	0.92189
0.547	0.35234	0.92234
0.548	0.33936	0.9229
0.549	0.39264	0.92305
0.55	0.38345	0.92368
0.551	0.36806	0.92426
0.552	0.34475	0.92487
0.553	0.11144	0.92568
0.554	0.05832	0.92484
0.555	0.08527	0.92527
0.556	0.06608	0.92587
0.557	0.05531	0.92639
0.558	0.04601	0.9269
0.559	0.04882	0.92702
0.56	0.04178	0.92749
0.561	0.03602	0.92796
0.562	0.03769	0.92805
0.563	0.0332	0.92832
0.564	0.02948	0.92849
0.565	0.03122	0.92859
0.566	0.02814	0.92869
0.567	0.02578	0.92878
0.568	0.02702	0.92885
0.569	0.02485	0.92891
0.57	0.02258	0.92893
0.571	0.02087	0.92893
0.572	0.02241	0.92898
0.573	0.02114	0.9289
0.574	0.02023	0.92865
0.575	0.01959	0.92823
0.576	0.01911	0.9278
0.577	0.01841	0.92732
0.578	0.01953	0.92733
0.579	0.01875	0.927
0.58	0.01813	0.92662
0.581	0.01803	0.92648
0.582	0.0175	0.92632
0.583	0.01748	0.92624
0.584	0.01751	0.92615
0.585	0.01748	0.926
0.586	0.01735	0.92589
0.587	0.0173	0.9259
0.588	0.01734	0.92595
0.589	0.0175	0.92612
0.59	0.01773	0.92634
0.591	0.01791	0.92656
0.592	0.01829	0.92668
0.593	0.01904	0.92675
0.594	0.02056	0.92675
0.595	0.02102	0.92675
0.596	0.02251	0.92665
0.597	0.02395	0.92653
0.598	0.02495	0.92642
0.599	0.02716	0.9264
0.6	0.02761	0.92626
0.601	0.02843	0.92614
0.602	0.02865	0.92601
0.603	0.03092	0.926
0.604	0.02975	0.92572
0.605	0.03028	0.92566
0.606	0.02837	0.92526
0.607	0.03134	0.92528
0.608	0.02847	0.92496
0.609	0.02445	0.92451
0.61	0.02258	0.92421
0.611	0.02388	0.92423
0.612	0.02114	0.92382
0.613	0.01877	0.9233
0.614	0.0163	0.92263
0.615	0.01487	0.92201
0.616	0.01573	0.92203
0.617	0.01406	0.92136
0.618	0.01259	0.92078
0.619	0.01175	0.92033
0.62	0.01102	0.91979
0.621	0.01067	0.91939
0.622	0.01046	0.91912
0.623	0.01044	0.9189
0.624	0.01063	0.91878
0.625	0.01084	0.91873
0.626	0.01133	0.91888
0.627	0.01035	0.9187
0.628	0.01122	0.91892
0.629	0.01213	0.91923
0.63	0.01127	0.91911
0.631	0.01232	0.9195
0.632	0.01348	0.91996
0.633	0.0122	0.91979
0.634	0.01358	0.92031
0.635	0.01529	0.92098
0.636	0.01355	0.92078
0.637	0.01531	0.92141
0.638	0.01746	0.92212
0.639	0.01564	0.92196
0.64	0.0183	0.92271
0.641	0.02121	0.92354
0.642	0.01914	0.92339
0.643	0.02273	0.92429
0.644	0.02691	0.92519
0.645	0.02447	0.92505
0.646	0.02819	0.92589
0.647	0.03449	0.92682
0.648	0.03156	0.92671
0.649	0.03789	0.92744
0.65	0.04823	0.9281
0.651	0.0768	0.92878
0.652	0.31967	0.92873
0.653	0.43605	0.92891
0.654	0.52906	0.92912
0.655	0.52872	0.92971
0.656	0.52964	0.93029
0.657	0.53109	0.93079
0.658	0.48953	0.93075
0.659	0.49056	0.93113
0.66	0.49183	0.9314
0.661	0.49289	0.93174
0.662	0.49404	0.93207
0.663	0.49504	0.93229
0.664	0.49592	0.93245
0.665	0.49671	0.93258
0.666	0.49732	0.93268
0.667	0.49794	0.93267
0.668	0.49877	0.93261
0.669	0.49949	0.93251
0.67	0.50036	0.93247
0.671	0.5003	0.93216
0.672	0.54061	0.93231
0.673	0.54093	0.93194
0.674	0.54108	0.93162
0.675	0.54097	0.93133
0.676	0.59039	0.93154
0.677	0.59243	0.93131
0.678	0.59242	0.93095
0.679	0.59268	0.93065
0.68	0.59277	0.93034
0.681	0.59261	0.93004
0.682	0.633	0.93017
0.683	0.63439	0.92978
0.684	0.63393	0.92944
0.685	0.63429	0.92903
0.686	0.63437	0.92871
0.687	0.63542	0.92814
0.688	0.63606	0.92768
0.689	0.63725	0.92703
0.69	0.6377	0.92668
0.691	0.63859	0.92623
0.692	0.63977	0.92578
0.693	0.64143	0.92526
0.694	0.60308	0.92509
0.695	0.60472	0.92478
0.696	0.6062	0.92448
0.697	0.60747	0.9242
0.698	0.60865	0.92377
0.699	0.56074	0.92357
0.7	0.56064	0.92313
0.701	0.56148	0.9225
0.702	0.56214	0.92204
0.703	0.52109	0.92186
0.704	0.52155	0.92134
0.705	0.52162	0.92086
0.706	0.52138	0.92041
0.707	0.52098	0.91992
0.708	0.52048	0.91958
0.709	0.51977	0.91925
0.71	0.51864	0.91878
0.711	0.51765	0.91839
0.712	0.51636	0.91798
0.713	0.51494	0.91768
0.714	0.51347	0.91753
0.715	0.55863	0.91753
0.716	0.5568	0.91737
0.717	0.55469	0.9172
0.718	0.55283	0.91702
0.719	0.60989	0.9171
0.72	0.6089	0.91692
0.721	0.60764	0.91702
0.722	0.60687	0.91706
0.723	0.66086	0.91717
0.724	0.6606	0.91712
0.725	0.66128	0.91716
0.726	0.66193	0.9172
0.727	0.7079	0.91732
0.728	0.70959	0.91741
0.729	0.71027	0.9175
0.73	0.71132	0.91762
0.731	0.71262	0.9179
0.732	0.71449	0.91815
0.733	0.71623	0.91829
0.734	0.71868	0.91844
0.735	0.72052	0.91859
0.736	0.7228	0.9187
0.737	0.72541	0.9188
0.738	0.72824	0.91887
0.739	0.73135	0.91873
0.74	0.73542	0.91857
0.741	0.74083	0.91812
0.742	0.7477	0.9172
0.743	0.75833	0.91533
0.744	0.77534	0.91172
0.745	0.79771	0.90544
0.746	0.82875	0.89307
0.747	0.85363	0.87991
0.748	0.87237	0.86599
0.749	0.8881	0.85209
0.75	0.8985	0.84089
0.751	0.90705	0.82903
0.752	0.9121	0.81922
0.753	0.9171	0.80563
0.754	0.92043	0.79371
0.755	0.92259	0.78433
0.756	0.92405	0.77394
0.757	0.925	0.76455
0.758	0.92567	0.75731
0.759	0.92613	0.75158
0.76	0.9264	0.74726
0.761	0.92653	0.74458
0.762	0.92661	0.74226
0.763	0.92665	0.74044
0.764	0.92649	0.73904
0.765	0.92619	0.73765
0.766	0.92635	0.76806
0.767	0.92599	0.76673
0.768	0.92551	0.76559
0.769	0.92489	0.76467
0.77	0.92421	0.76404
0.771	0.92351	0.7639
0.772	0.92272	0.76394
0.773	0.92183	0.76416
0.774	0.92085	0.7646
0.775	0.92071	0.7331
0.776	0.91964	0.73342
0.777	0.91853	0.73444
0.778	0.91745	0.73541
0.779	0.91741	0.70188
0.78	0.91645	0.70232
0.781	0.91548	0.70298
0.782	0.91438	0.70402
0.783	0.91493	0.64871
0.784	0.91434	0.64878
0.785	0.91313	0.65035
0.786	0.91416	0.60296
0.787	0.91328	0.60427
0.788	0.91272	0.60518
0.789	0.91273	0.60528
0.79	0.91438	0.54917
0.791	0.91476	0.54813
0.792	0.9154	0.54721
0.793	0.91644	0.54522
0.794	0.91769	0.54229
0.795	0.91873	0.53999
0.796	0.91947	0.5385
0.797	0.92019	0.5371
0.798	0.92008	0.48973
0.799	0.92066	0.48874
0.8	0.92123	0.48738
0.801	0.92172	0.48584
0.802	0.92217	0.48376
0.803	0.92262	0.48157
0.804	0.92302	0.47909
0.805	0.92339	0.47636
0.806	0.92371	0.47382
0.807	0.92408	0.47141
0.808	0.92451	0.46916
0.809	0.92497	0.46703
0.81	0.9254	0.46527
0.811	0.9258	0.4636
0.812	0.92624	0.46228
0.813	0.92662	0.46171
0.814	0.92703	0.46194
0.815	0.92689	0.40942
0.816	0.92737	0.41004
0.817	0.92778	0.41089
0.818	0.92811	0.41202
0.819	0.92798	0.35834
0.82	0.92832	0.35951
0.821	0.92862	0.3613
0.822	0.9288	0.36258
0.823	0.92864	0.29678
0.824	0.92878	0.29886
0.825	0.92886	0.30062
0.826	0.92901	0.30183
0.827	0.92885	0.24822
0.828	0.92907	0.24862
0.829	0.92923	0.24954
0.83	0.92933	0.25036
0.831	0.92925	0.25105
0.832	0.92907	0.19903
0.833	0.92924	0.19789
0.834	0.92936	0.1978
0.835	0.92939	0.19759
0.836	0.92949	0.19742
0.837	0.92968	0.1971
0.838	0.92929	0.19632
0.839	0.928	0.19544
0.84	0.9282	0.19402
0.841	0.926	0.24632
0.842	0.92643	0.24545
0.843	0.9269	0.24337
0.844	0.92731	0.24068
0.845	0.9269	0.23852
0.846	0.9274	0.23579
0.847	0.92778	0.23242
0.848	0.92804	0.22951
0.849	0.92724	0.27755
0.85	0.9275	0.27566
0.851	0.92776	0.27287
0.852	0.92802	0.27051
0.853	0.92823	0.26848
0.854	0.92833	0.26658
0.855	0.9285	0.26511
0.856	0.92861	0.26374
0.857	0.92824	0.26267
0.858	0.92831	0.26168
0.859	0.92832	0.26071
0.86	0.92805	0.307
0.861	0.92807	0.30621
0.862	0.92813	0.30504
0.863	0.92803	0.30392
0.864	0.92789	0.30286
0.865	0.92762	0.35607
0.866	0.9274	0.35619
0.867	0.92715	0.35583
0.868	0.92688	0.35515
0.869	0.92658	0.41871
0.87	0.92632	0.41965
0.871	0.92597	0.42143
0.872	0.92547	0.42303
0.873	0.92494	0.4252
0.874	0.92472	0.48365
0.875	0.9242	0.48579
0.876	0.92373	0.48854
0.877	0.92318	0.49194
0.878	0.92302	0.54182
0.879	0.92248	0.54487
0.88	0.92191	0.5479
0.881	0.92134	0.55131
0.882	0.92129	0.59179
0.883	0.92121	0.59578
0.884	0.92069	0.59959
0.885	0.92026	0.60434
0.886	0.9203	0.60936
0.887	0.92025	0.64759
0.888	0.9199	0.65368
0.889	0.91957	0.6596
0.89	0.91933	0.66436
0.891	0.91907	0.66929
0.892	0.91866	0.67578
0.893	0.91821	0.68009
0.894	0.91767	0.68437
0.895	0.91699	0.68876
0.896	0.91559	0.69646
0.897	0.9147	0.70024
0.898	0.91284	0.70681
0.899	0.91195	0.74596
0.9	0.90908	0.7553
0.901	0.90758	0.75953
0.902	0.90463	0.76829
0.903	0.90535	0.8018
0.904	0.90329	0.80737
0.905	0.90346	0.80815
0.906	0.90399	0.80953
0.907	0.90623	0.83111
0.908	0.90649	0.83131
0.909	0.90726	0.83091
0.91	0.90734	0.83019
0.911	0.90768	0.82874
0.912	0.90933	0.85022
0.913	0.9092	0.85
0.914	0.90853	0.85037
0.915	0.90809	0.85107
0.916	0.90868	0.84945
0.917	0.91127	0.87191
0.918	0.91182	0.87067
0.919	0.91257	0.86949
0.92	0.91349	0.86808
0.921	0.91375	0.86707
0.922	0.914	0.86616
0.923	0.91534	0.88642
0.924	0.91552	0.88512
0.925	0.91523	0.88499
0.926	0.91475	0.88482
0.927	0.9143	0.8847
0.928	0.9139	0.88456
0.929	0.91319	0.88473
0.93	0.91244	0.88491
0.931	0.91155	0.88538
0.932	0.9099	0.88707
0.933	0.90793	0.88911
0.934	0.90643	0.89052
0.935	0.90456	0.89241
0.936	0.90309	0.89361
0.937	0.90038	0.89658
0.938	0.897	0.90058
0.939	0.88801	0.89035
0.94	0.88366	0.89512
0.941	0.87882	0.90051
0.942	0.87485	0.90471
0.943	0.87241	0.90743
0.944	0.85607	0.90286
0.945	0.85322	0.90606
0.946	0.85155	0.9086
0.947	0.84923	0.91124
0.948	0.8471	0.9134
0.949	0.84464	0.91503
0.95	0.84364	0.91591
0.951	0.84191	0.91665
0.952	0.83923	0.91722
0.953	0.83673	0.91767
0.954	0.81153	0.91725
0.955	0.80849	0.91777
0.956	0.80509	0.91798
0.957	0.80133	0.91807
0.958	0.79869	0.91816
0.959	0.79615	0.91833
0.96	0.79403	0.91849
0.961	0.79255	0.91868
0.962	0.79108	0.91891
0.963	0.78979	0.91921
0.964	0.78873	0.9196
0.965	0.78812	0.91993
0.966	0.78776	0.92022
0.967	0.78775	0.92055
0.968	0.7878	0.92098
0.969	0.75413	0.92079
0.97	0.75376	0.92112
0.971	0.75382	0.9214
0.972	0.7214	0.92138
0.973	0.72134	0.92157
0.974	0.72168	0.92171
0.975	0.68117	0.92156
0.976	0.6811	0.92166
0.977	0.68184	0.92173
0.978	0.61799	0.92154
0.979	0.61703	0.92153
0.98	0.61731	0.92153
0.981	0.5374	0.92137
0.982	0.53737	0.9213
0.983	0.53748	0.92117
0.984	0.46389	0.92102
0.985	0.46347	0.92088
0.986	0.46288	0.92068
0.987	0.39567	0.92051
0.988	0.39382	0.92037
0.989	0.39239	0.92016
0.99	0.32033	0.91995
0.991	0.3186	0.91985
0.992	0.3169	0.91978
0.993	0.31488	0.91981
0.994	0.24516	0.91957
0.995	0.24298	0.91975
0.996	0.2406	0.91998
0.997	0.23781	0.92016
0.998	0.19132	0.91997
0.999	0.18922	0.92024
1	0.1856	0.92046
1.001	0.18114	0.92079
1.002	0.17475	0.92115
1.003	0.16518	0.92155
1.004	0.14777	0.92194
1.005	0.10643	0.92245
1.006	0.03807	0.92286
1.007	0.0079	0.92242
1.008	0.00141	0.92286
1.009	5.77E-4	0.92331
1.01	7.49E-4	0.9236
1.011	6.32E-4	0.92405
1.012	4.69E-4	0.92445
1.013	3.69E-4	0.92485
1.014	3.29E-4	0.9252
1.015	2.81E-4	0.92559
1.016	2.51E-4	0.92597
1.017	2.75E-4	0.92639
1.018	2.57E-4	0.92616
1.019	2.28E-4	0.92653
1.02	2.06E-4	0.92682
1.021	2E-4	0.92701
1.022	1.84E-4	0.92724
1.023	1.97E-4	0.92743
1.024	2.1E-4	0.92767
1.025	1.6E-4	0.92781
1.026	1.82E-4	0.92807
1.027	2.03E-4	0.9283
1.028	2.24E-4	0.92852
1.029	1.74E-4	0.92863
1.03	1.94E-4	0.92879
1.031	2.04E-4	0.92892
1.032	1.84E-4	0.92902
1.033	1.71E-4	0.92909
1.034	1.77E-4	0.92918
1.035	1.91E-4	0.92924
1.036	1.94E-4	0.92928
1.037	1.75E-4	0.92933
1.038	1.26E-4	0.92939
1.039	1.03E-4	0.92951
1.04	1.18E-4	0.92956
1.041	1.01E-4	0.92954
1.042	1.55E-4	0.92968
1.043	5.49E-4	0.92958
1.044	0.00211	0.92938
1.045	0.01047	0.92954
1.046	0.01961	0.92941
1.047	0.01066	0.92954
1.048	0.25536	0.92867
1.049	0.3848	0.92873
1.05	0.83543	0.92937
1.051	0.57039	0.92905
1.052	0.58089	0.92864
1.053	0.58875	0.92824
1.054	0.59544	0.92783
1.055	0.60169	0.92741
1.056	0.60738	0.92699
1.057	0.55766	0.92695
1.058	0.56208	0.92655
1.059	0.56726	0.92623
1.06	0.5215	0.9262
1.061	0.52572	0.92601
1.062	0.53389	0.92594
1.063	0.48573	0.92593
1.064	0.49724	0.92591
1.065	0.5174	0.92585
1.066	0.54023	0.92576
1.067	0.55814	0.92543
1.068	0.57387	0.9251
1.069	0.5805	0.92538
1.07	0.5848	0.92608
1.071	0.58334	0.9272
1.072	0.57648	0.92856
1.073	0.56598	0.92982
1.074	0.54676	0.93097
1.075	0.52368	0.93184
1.076	0.46966	0.93179
1.077	0.45567	0.93263
1.078	0.44812	0.93335
1.079	0.4442	0.9339
1.08	0.48693	0.93401
1.081	0.48588	0.93441
1.082	0.48354	0.93483
1.083	0.55318	0.93503
1.084	0.55159	0.93535
1.085	0.55052	0.93545
1.086	0.6141	0.93567
1.087	0.61125	0.93574
1.088	0.60746	0.93576
1.089	0.67368	0.93596
1.09	0.67041	0.93586
1.091	0.66723	0.93561
1.092	0.72078	0.93582
1.093	0.71873	0.93553
1.094	0.71613	0.93508
1.095	0.76477	0.93523
1.096	0.76333	0.93467
1.097	0.76205	0.93406
1.098	0.80088	0.93419
1.099	0.80114	0.93345
1.1	0.80184	0.93268
1.101	0.83467	0.93281
1.102	0.83598	0.93205
1.103	0.83815	0.93116
1.104	0.84072	0.93032
1.105	0.87944	0.93051
1.106	0.88229	0.92971
1.107	0.88477	0.92891
1.108	0.88725	0.92821
1.109	0.88989	0.92766
1.11	0.89227	0.92694
1.111	0.89479	0.92612
1.112	0.89759	0.92506
1.113	0.86667	0.92444
1.114	0.8725	0.9218
1.115	0.88415	0.91537
1.116	0.90162	0.90502
1.117	0.91436	0.89791
1.118	0.92245	0.89457
1.119	0.91959	0.87484
1.12	0.92496	0.87413
1.121	0.92761	0.87522
1.122	0.92916	0.87694
1.123	0.93008	0.87968
1.124	0.93069	0.88268
1.125	0.93109	0.88644
1.126	0.9313	0.88917
1.127	0.93149	0.89083
1.128	0.93155	0.89115
1.129	0.93129	0.86865
1.13	0.9313	0.86847
1.131	0.93115	0.86721
1.132	0.9309	0.86463
1.133	0.9306	0.86128
1.134	0.9303	0.85805
1.135	0.92977	0.85457
1.136	0.92958	0.82347
1.137	0.92873	0.81919
1.138	0.92777	0.81047
1.139	0.92665	0.80546
1.14	0.92529	0.79964
1.141	0.92421	0.79311
1.142	0.92315	0.79001
1.143	0.92231	0.7856
1.144	0.92272	0.82151
1.145	0.92174	0.81979
1.146	0.92104	0.81744
1.147	0.92065	0.81505
1.148	0.92045	0.81327
1.149	0.92101	0.8422
1.15	0.92071	0.84077
1.151	0.92058	0.83924
1.152	0.9203	0.83847
1.153	0.9199	0.83796
1.154	0.9196	0.83774
1.155	0.91937	0.83749
1.156	0.91913	0.8374
1.157	0.9191	0.83742
1.158	0.91904	0.83794
1.159	0.91893	0.83917
1.16	0.91857	0.80806
1.161	0.91863	0.80978
1.162	0.91864	0.81244
1.163	0.91832	0.7829
1.164	0.9184	0.78561
1.165	0.91829	0.7893
1.166	0.91796	0.7519
1.167	0.91814	0.75441
1.168	0.9178	0.76104
1.169	0.91766	0.71944
1.17	0.91782	0.7248
1.171	0.91758	0.73284
1.172	0.91735	0.74087
1.173	0.91724	0.74679
1.174	0.91715	0.70672
1.175	0.91716	0.71028
1.176	0.91721	0.71296
1.177	0.91743	0.71316
1.178	0.91765	0.71123
1.179	0.91785	0.7083
1.18	0.91806	0.70273
1.181	0.91834	0.69525
1.182	0.91877	0.68665
1.183	0.91919	0.68081
1.184	0.91965	0.67556
1.185	0.92018	0.67058
1.186	0.92043	0.6677
1.187	0.9206	0.66529
1.188	0.92085	0.6643
1.189	0.92099	0.66315
1.19	0.9211	0.69881
1.191	0.92133	0.69831
1.192	0.92158	0.69707
1.193	0.92195	0.69582
1.194	0.92202	0.73118
1.195	0.92214	0.73089
1.196	0.92224	0.73085
1.197	0.92232	0.73094
1.198	0.92251	0.73077
1.199	0.92253	0.73094
1.2	0.92246	0.73158
1.201	0.92263	0.73199
1.202	0.92279	0.73261
1.203	0.92304	0.7338
1.204	0.92306	0.69933
1.205	0.92336	0.70071
1.206	0.92371	0.70149
1.207	0.92376	0.64476
1.208	0.92412	0.64513
1.209	0.92446	0.64575
1.21	0.92453	0.58473
1.211	0.92478	0.58445
1.212	0.92516	0.58374
1.213	0.92511	0.53401
1.214	0.92539	0.53285
1.215	0.92569	0.5317
1.216	0.92595	0.52979
1.217	0.92584	0.47716
1.218	0.92608	0.4753
1.219	0.92653	0.47361
1.22	0.92698	0.47122
1.221	0.92732	0.46848
1.222	0.92743	0.4651
1.223	0.92766	0.46238
1.224	0.92758	0.45837
1.225	0.9272	0.4552
1.226	0.92695	0.50294
1.227	0.92694	0.5
1.228	0.92685	0.49561
1.229	0.92678	0.49194
1.23	0.92663	0.55434
1.231	0.92651	0.55139
1.232	0.92631	0.54773
1.233	0.92615	0.59708
1.234	0.92596	0.59483
1.235	0.92569	0.59261
1.236	0.92549	0.65226
1.237	0.92522	0.65044
1.238	0.92492	0.65133
1.239	0.92469	0.70261
1.24	0.92428	0.70392
1.241	0.92378	0.70648
1.242	0.92358	0.75435
1.243	0.92312	0.75716
1.244	0.92251	0.76058
1.245	0.92242	0.80587
1.246	0.92174	0.80922
1.247	0.92099	0.81266
1.248	0.92094	0.85352
1.249	0.92029	0.85725
1.25	0.91966	0.86088
1.251	0.91887	0.86476
1.252	0.91906	0.89112
1.253	0.91805	0.89439
1.254	0.91587	0.89885
1.255	0.91186	0.90489
1.256	0.90651	0.91185
1.257	0.90244	0.9169
1.258	0.89988	0.92055
1.259	0.89874	0.92283
1.26	0.89785	0.92466
1.261	0.87167	0.9241
1.262	0.87065	0.92595
1.263	0.8699	0.9275
1.264	0.86931	0.92873
1.265	0.84111	0.92855
1.266	0.84011	0.92962
1.267	0.83966	0.93056
1.268	0.83947	0.93141
1.269	0.8082	0.93127
1.27	0.80767	0.93203
1.271	0.80811	0.93267
1.272	0.80917	0.93316
1.273	0.81059	0.93352
1.274	0.81185	0.93371
1.275	0.81376	0.93368
1.276	0.81597	0.93334
1.277	0.81775	0.93286
1.278	0.81869	0.93228
1.279	0.81808	0.93157
1.28	0.81641	0.93072
1.281	0.8149	0.92982
1.282	0.81458	0.92863
1.283	0.81529	0.92693
1.284	0.81697	0.92452
1.285	0.81956	0.92127
1.286	0.8241	0.91653
1.287	0.83087	0.90948
1.288	0.84108	0.89906
1.289	0.86124	0.90612
1.29	0.8713	0.89538
1.291	0.87983	0.88443
1.292	0.88723	0.87394
1.293	0.89403	0.86415
1.294	0.89998	0.88394
1.295	0.90242	0.88063
1.296	0.90464	0.87747
1.297	0.90603	0.87567
1.298	0.90711	0.87471
1.299	0.9077	0.87456
1.3	0.90862	0.87472
1.301	0.90917	0.87511
1.302	0.90958	0.87604
1.303	0.90989	0.87765
1.304	0.90827	0.85307
1.305	0.90926	0.85458
1.306	0.91049	0.8559
1.307	0.90964	0.82517
1.308	0.91068	0.82728
1.309	0.91158	0.83033
1.31	0.91105	0.78295
1.311	0.91173	0.78755
1.312	0.91197	0.7926
1.313	0.91296	0.73624
1.314	0.91386	0.74022
1.315	0.91538	0.74357
1.316	0.91673	0.68862
1.317	0.9183	0.69092
1.318	0.92002	0.69714
1.319	0.92061	0.64733
1.32	0.92186	0.65013
1.321	0.92297	0.65499
1.322	0.92323	0.60266
1.323	0.92417	0.60481
1.324	0.92501	0.60436
1.325	0.92512	0.54264
1.326	0.92581	0.53621
1.327	0.92644	0.52611
1.328	0.92645	0.4723
1.329	0.92689	0.46598
1.33	0.92724	0.45767
1.331	0.92765	0.44939
1.332	0.92771	0.44471
1.333	0.92762	0.43973
1.334	0.92777	0.48993
1.335	0.92756	0.48586
1.336	0.92727	0.48124
1.337	0.92742	0.52666
1.338	0.92713	0.52316
1.339	0.9268	0.51915
1.34	0.92697	0.56301
1.341	0.92676	0.56109
1.342	0.92662	0.55822
1.343	0.92678	0.59967
1.344	0.92658	0.59777
1.345	0.9264	0.59633
1.346	0.92627	0.59569
1.347	0.92646	0.64853
1.348	0.92627	0.64901
1.349	0.9261	0.64998
1.35	0.926	0.65195
1.351	0.92598	0.65449
1.352	0.92607	0.65794
1.353	0.92611	0.66151
1.354	0.92616	0.66621
1.355	0.92629	0.67139
1.356	0.92632	0.67601
1.357	0.92602	0.68173
1.358	0.92513	0.68954
1.359	0.9257	0.64062
1.36	0.92432	0.64884
1.361	0.92192	0.6576
1.362	0.92338	0.61217
1.363	0.9212	0.61996
1.364	0.91541	0.63737
1.365	0.92026	0.58393
1.366	0.92015	0.58968
1.367	0.92022	0.59517
1.368	0.92131	0.59807
1.369	0.92516	0.53412
1.37	0.92689	0.53195
1.371	0.92849	0.52887
1.372	0.92959	0.52488
1.373	0.93023	0.52099
1.374	0.93068	0.51707
1.375	0.93097	0.51293
1.376	0.93117	0.50888
1.377	0.93134	0.50391
1.378	0.93145	0.49929
1.379	0.93156	0.54785
1.38	0.93161	0.54278
1.381	0.93162	0.53771
1.382	0.93167	0.53198
1.383	0.93188	0.59686
1.384	0.9319	0.59065
1.385	0.93184	0.58431
1.386	0.93198	0.6367
1.387	0.93192	0.63045
1.388	0.9318	0.62626
1.389	0.93195	0.68248
1.39	0.93175	0.67896
1.391	0.93154	0.67619
1.392	0.93159	0.72157
1.393	0.93138	0.71956
1.394	0.93111	0.71986
1.395	0.93075	0.72145
1.396	0.93083	0.7637
1.397	0.93056	0.7666
1.398	0.93026	0.76917
1.399	0.92994	0.77286
1.4	0.92964	0.77712
1.401	0.92929	0.78174
1.402	0.92896	0.78711
1.403	0.92874	0.7928
1.404	0.92853	0.79898
1.405	0.92831	0.80546
1.406	0.92846	0.81187
1.407	0.92787	0.81942
1.408	0.92776	0.7855
1.409	0.92646	0.79463
1.41	0.92324	0.80807
1.411	0.91678	0.82575
1.412	0.91559	0.80151
1.413	0.90423	0.82566
1.414	0.88921	0.85068
1.415	0.87328	0.87092
1.416	0.86091	0.85916
1.417	0.83774	0.88044
1.418	0.81981	0.89317
1.419	0.808	0.90045
1.42	0.77815	0.89747
1.421	0.76287	0.90589
1.422	0.74784	0.91261
1.423	0.70536	0.91538
1.424	0.69266	0.92023
1.425	0.68558	0.92245
1.426	0.67575	0.9248
1.427	0.61477	0.92717
1.428	0.60973	0.92781
1.429	0.60445	0.92837
1.43	0.59814	0.92876
1.431	0.59118	0.92889
1.432	0.54605	0.92916
1.433	0.53958	0.92902
1.434	0.53265	0.92876
1.435	0.52604	0.92839
1.436	0.5771	0.92842
1.437	0.57317	0.92795
1.438	0.56733	0.92744
1.439	0.56197	0.92697
1.44	0.55704	0.92644
1.441	0.5994	0.9265
1.442	0.59515	0.92594
1.443	0.59071	0.92537
1.444	0.58686	0.9248
1.445	0.58329	0.92424
1.446	0.62018	0.92432
1.447	0.61793	0.92374
1.448	0.61571	0.92321
1.449	0.61419	0.92267
1.45	0.61279	0.92226
1.451	0.6114	0.92188
1.452	0.61084	0.92166
1.453	0.61043	0.92147
1.454	0.61064	0.92136
1.455	0.61094	0.92141
1.456	0.61168	0.92153
1.457	0.61295	0.92166
1.458	0.61402	0.92184
1.459	0.56927	0.92169
1.46	0.57074	0.92183
1.461	0.57207	0.92192
1.462	0.57329	0.92208
1.463	0.5746	0.92227
1.464	0.57583	0.92253
1.465	0.57722	0.92292
1.466	0.57871	0.92326
1.467	0.58037	0.92351
1.468	0.58199	0.92379
1.469	0.58335	0.92397
1.47	0.62403	0.92416
1.471	0.62535	0.9242
1.472	0.62667	0.9243
1.473	0.628	0.92434
1.474	0.67811	0.92457
1.475	0.67924	0.9245
1.476	0.68026	0.92441
1.477	0.68151	0.92422
1.478	0.7315	0.92438
1.479	0.73327	0.92419
1.48	0.73552	0.92396
1.481	0.73791	0.92385
1.482	0.77068	0.92401
1.483	0.77359	0.9238
1.484	0.77676	0.92344
1.485	0.78057	0.92289
1.486	0.7843	0.9222
1.487	0.81657	0.92252
1.488	0.82072	0.92159
1.489	0.8244	0.92073
1.49	0.82841	0.91969
1.491	0.83251	0.91847
1.492	0.83601	0.91761
1.493	0.83889	0.91705
1.494	0.80492	0.91501
1.495	0.80514	0.91613
1.496	0.80449	0.91766
1.497	0.77195	0.91757
1.498	0.77106	0.91913
1.499	0.76936	0.92077
1.5	0.73551	0.9214
1.501	0.7343	0.92262
1.502	0.73178	0.92393
1.503	0.72911	0.92478
1.504	0.67566	0.92513
1.505	0.67353	0.92553
1.506	0.67025	0.92582
1.507	0.66637	0.92584
1.508	0.62335	0.92576
1.509	0.62009	0.92579
1.51	0.61677	0.92573
1.511	0.61347	0.92562
1.512	0.61032	0.92538
1.513	0.56324	0.92525
1.514	0.55998	0.925
1.515	0.55685	0.92478
1.516	0.55369	0.92453
1.517	0.55066	0.92418
1.518	0.54734	0.92375
1.519	0.49164	0.92358
1.52	0.48841	0.92329
1.521	0.48543	0.92292
1.522	0.48249	0.92242
1.523	0.47928	0.92187
1.524	0.47642	0.9213
1.525	0.47404	0.92074
1.526	0.47195	0.92023
1.527	0.46975	0.91966
1.528	0.4677	0.91903
1.529	0.46603	0.91849
1.53	0.46489	0.91788
1.531	0.46403	0.91733
1.532	0.46361	0.91683
1.533	0.50864	0.91707
1.534	0.50828	0.91671
1.535	0.50851	0.91648
1.536	0.50902	0.91643
1.537	0.50953	0.91646
1.538	0.5104	0.91648
1.539	0.51172	0.91651
1.54	0.55714	0.91678
1.541	0.56001	0.91693
1.542	0.56173	0.91708
1.543	0.56318	0.91724
1.544	0.56494	0.91744
1.545	0.56674	0.91769
1.546	0.56891	0.91803
1.547	0.57124	0.91835
1.548	0.57371	0.91879
1.549	0.57619	0.91921
1.55	0.57913	0.91949
1.551	0.58214	0.91982
1.552	0.58379	0.92041
1.553	0.58623	0.92074
1.554	0.58743	0.92137
1.555	0.58907	0.92176
1.556	0.59041	0.92211
1.557	0.59101	0.92255
1.558	0.59126	0.92309
1.559	0.59144	0.92322
1.56	0.59086	0.92351
1.561	0.59056	0.9237
1.562	0.59007	0.92384
1.563	0.58932	0.92408
1.564	0.5888	0.9243
1.565	0.58902	0.92443
1.566	0.58899	0.92466
1.567	0.54703	0.92459
1.568	0.54621	0.9249
1.569	0.54598	0.92511
1.57	0.54619	0.92519
1.571	0.54637	0.92545
1.572	0.54594	0.92568
1.573	0.54563	0.92578
1.574	0.54562	0.92573
1.575	0.54582	0.9256
1.576	0.54575	0.92605
1.577	0.54644	0.92576
1.578	0.54733	0.92548
1.579	0.54843	0.92514
1.58	0.54956	0.92485
1.581	0.55094	0.92465
1.582	0.55236	0.92472
1.583	0.55272	0.92443
1.584	0.55271	0.92462
1.585	0.55222	0.92435
1.586	0.55164	0.92414
1.587	0.55075	0.92395
1.588	0.54947	0.92375
1.589	0.59238	0.92389
1.59	0.5909	0.92374
1.591	0.58815	0.92345
1.592	0.58557	0.92322
1.593	0.63403	0.92338
1.594	0.63289	0.92322
1.595	0.63029	0.92309
1.596	0.62741	0.92295
1.597	0.66888	0.9231
1.598	0.66684	0.92306
1.599	0.66426	0.92308
1.6	0.66194	0.92319
1.601	0.70237	0.92335
1.602	0.70084	0.92355
1.603	0.69948	0.92381
1.604	0.69833	0.92411
1.605	0.73891	0.92429
1.606	0.73921	0.92451
1.607	0.73871	0.92469
1.608	0.73894	0.92497
1.609	0.73971	0.92521
1.61	0.74068	0.92539
1.611	0.74213	0.92556
1.612	0.74393	0.92574
1.613	0.74657	0.92606
1.614	0.74851	0.92614
1.615	0.71037	0.92599
1.616	0.71276	0.92605
1.617	0.71508	0.92607
1.618	0.67876	0.9259
1.619	0.6823	0.92575
1.62	0.68587	0.92576
1.621	0.64386	0.92558
1.622	0.64674	0.92565
1.623	0.65099	0.92453
1.624	0.60435	0.9244
1.625	0.60598	0.92462
1.626	0.60894	0.92482
1.627	0.55875	0.92502
1.628	0.56067	0.92529
1.629	0.56171	0.92534
1.63	0.51224	0.92554
1.631	0.51162	0.92558
1.632	0.5111	0.92559
1.633	0.51029	0.92552
1.634	0.44892	0.92578
1.635	0.44801	0.92564
1.636	0.44684	0.92547
1.637	0.44496	0.92533
1.638	0.44232	0.92517
1.639	0.43908	0.92501
1.64	0.43526	0.92494
1.641	0.43143	0.92493
1.642	0.42611	0.92506
1.643	0.42255	0.9251
1.644	0.41802	0.92511
1.645	0.41187	0.92525
1.646	0.40826	0.92524
1.647	0.40294	0.92528
1.648	0.39811	0.92538
1.649	0.39361	0.92551
1.65	0.39033	0.9257
1.651	0.38828	0.92592
1.652	0.38654	0.92624
1.653	0.32499	0.9264
1.654	0.32266	0.92678
1.655	0.32215	0.9271
1.656	0.32167	0.92741
1.657	0.26235	0.9275
1.658	0.26115	0.92782
1.659	0.26122	0.92818
1.66	0.26095	0.92858
1.661	0.18028	0.92871
1.662	0.17929	0.92914
1.663	0.1828	0.92958
1.664	0.19015	0.93005
1.665	0.20625	0.9304
1.666	0.20973	0.93077
1.667	0.2137	0.93102
1.668	0.21455	0.93117
1.669	0.21251	0.93123
1.67	0.20356	0.93127
1.671	0.2853	0.93064
1.672	0.27985	0.93051
1.673	0.25926	0.9303
1.674	0.34484	0.92973
1.675	0.33315	0.92917
1.676	0.39898	0.92885
1.677	0.3921	0.92821
1.678	0.37802	0.92742
1.679	0.46735	0.92701
1.68	0.46325	0.926
1.681	0.51602	0.92568
1.682	0.51434	0.92448
1.683	0.51253	0.9231
1.684	0.57773	0.92265
1.685	0.57906	0.92125
1.686	0.58121	0.91961
1.687	0.63741	0.91917
1.688	0.63909	0.91741
1.689	0.64087	0.91502
1.69	0.67798	0.91466
1.691	0.68151	0.91277
1.692	0.68225	0.90958
1.693	0.68477	0.90749
1.694	0.71808	0.90711
1.695	0.72067	0.90511
1.696	0.72231	0.90491
1.697	0.72402	0.90305
1.698	0.72634	0.90123
1.699	0.72883	0.89933
1.7	0.76165	0.89906
1.701	0.76685	0.89596
1.702	0.77748	0.88792
1.703	0.82352	0.84861
1.704	0.89373	0.77158
1.705	0.91252	0.74869
1.706	0.91316	0.7013
1.707	0.91763	0.6956
1.708	0.91966	0.69268
1.709	0.91971	0.65138
1.71	0.9208	0.65084
1.711	0.92171	0.65046
1.712	0.92164	0.60457
1.713	0.92235	0.60451
1.714	0.923	0.60473
1.715	0.92292	0.5666
1.716	0.92356	0.56732
1.717	0.92419	0.56846
1.718	0.9241	0.52752
1.719	0.92466	0.52816
1.72	0.92505	0.52974
1.721	0.92533	0.53152
1.722	0.92524	0.48666
1.723	0.92548	0.48779
1.724	0.92569	0.48855
1.725	0.92583	0.48936
1.726	0.92591	0.48978
1.727	0.92593	0.48986
1.728	0.92592	0.48949
1.729	0.92581	0.49084
1.73	0.92576	0.49001
1.731	0.92569	0.48924
1.732	0.92571	0.54337
1.733	0.92549	0.54272
1.734	0.92524	0.54126
1.735	0.925	0.54051
1.736	0.92503	0.59811
1.737	0.92478	0.59708
1.738	0.92448	0.59535
1.739	0.92451	0.63577
1.74	0.92437	0.63665
1.741	0.92429	0.63541
1.742	0.92423	0.63585
1.743	0.92431	0.6897
1.744	0.92412	0.68908
1.745	0.924	0.68909
1.746	0.92384	0.68881
1.747	0.92394	0.73494
1.748	0.92374	0.73559
1.749	0.9236	0.73619
1.75	0.92341	0.73706
1.751	0.92334	0.7389
1.752	0.92339	0.77455
1.753	0.92307	0.77612
1.754	0.92295	0.7784
1.755	0.92276	0.78068
1.756	0.92271	0.78404
1.757	0.92249	0.78698
1.758	0.92225	0.7915
1.759	0.92136	0.79541
1.76	0.91906	0.80267
1.761	0.91386	0.81418
1.762	0.91273	0.78755
1.763	0.90291	0.80607
1.764	0.88551	0.83208
1.765	0.8613	0.86155
1.766	0.83727	0.88574
1.767	0.81941	0.9001
1.768	0.7877	0.89909
1.769	0.77103	0.91055
1.77	0.76203	0.91585
1.771	0.75594	0.91871
1.772	0.75199	0.92019
1.773	0.74899	0.92105
1.774	0.74677	0.92175
1.775	0.74393	0.92236
1.776	0.74064	0.92287
1.777	0.73793	0.92332
1.778	0.73481	0.92365
1.779	0.73206	0.92393
1.78	0.72891	0.92414
1.781	0.72563	0.92432
1.782	0.76193	0.92444
1.783	0.76028	0.92456
1.784	0.75801	0.92458
1.785	0.7568	0.92459
1.786	0.75609	0.92458
1.787	0.79479	0.92471
1.788	0.79519	0.92464
1.789	0.79564	0.92444
1.79	0.79692	0.92415
1.791	0.7992	0.92373
1.792	0.80154	0.92294
1.793	0.80451	0.92163
1.794	0.80769	0.91957
1.795	0.81436	0.91521
1.796	0.82742	0.9059
1.797	0.84905	0.88753
1.798	0.87223	0.86342
1.799	0.89285	0.83855
1.8	0.90453	0.82263
1.801	0.91006	0.8149
1.802	0.91308	0.81053
1.803	0.91268	0.77804
1.804	0.91484	0.77429
1.805	0.91653	0.77212
1.806	0.91793	0.77024
1.807	0.91898	0.76907
1.808	0.92025	0.76753
1.809	0.92101	0.7666
1.81	0.92213	0.76481
1.811	0.92254	0.76438
1.812	0.92288	0.76414
1.813	0.92341	0.76376
1.814	0.92345	0.79345
1.815	0.92344	0.79378
1.816	0.92326	0.79413
1.817	0.9229	0.79453
1.818	0.92245	0.79458
1.819	0.92253	0.8247
1.82	0.92218	0.82641
1.821	0.92185	0.82729
1.822	0.92121	0.82826
1.823	0.92056	0.82916
1.824	0.91971	0.83067
1.825	0.91821	0.83314
1.826	0.91545	0.83709
1.827	0.91114	0.84266
1.828	0.90097	0.85508
1.829	0.88218	0.87562
1.83	0.87025	0.86268
1.831	0.83844	0.89072
1.832	0.81795	0.90685
1.833	0.80833	0.91367
1.834	0.80432	0.91685
1.835	0.76402	0.9167
1.836	0.7602	0.91803
1.837	0.75727	0.91871
1.838	0.75465	0.91925
1.839	0.75228	0.92003
1.84	0.71624	0.92012
1.841	0.71331	0.92075
1.842	0.71025	0.9218
1.843	0.70788	0.92231
1.844	0.70554	0.92284
1.845	0.70321	0.92371
1.846	0.70188	0.92411
1.847	0.7003	0.92452
1.848	0.69916	0.92476
1.849	0.6981	0.92505
1.85	0.6973	0.92522
1.851	0.69673	0.92533
1.852	0.69599	0.92537
1.853	0.69542	0.92531
1.854	0.73096	0.92551
1.855	0.73121	0.92535
1.856	0.73129	0.92516
1.857	0.73169	0.92488
1.858	0.73237	0.92458
1.859	0.77133	0.92524
1.86	0.77231	0.92499
1.861	0.7732	0.92464
1.862	0.77435	0.92423
1.863	0.77582	0.92378
1.864	0.77775	0.92329
1.865	0.77973	0.92272
1.866	0.78209	0.922
1.867	0.74711	0.92203
1.868	0.74986	0.92109
1.869	0.75507	0.91956
1.87	0.76339	0.91493
1.871	0.71642	0.91529
1.872	0.73439	0.90405
1.873	0.90858	0.72678
1.874	0.92067	0.70868
1.875	0.92202	0.66419
1.876	0.9251	0.65866
1.877	0.92626	0.65485
1.878	0.92687	0.65182
1.879	0.92716	0.64896
1.88	0.92702	0.60466
1.881	0.9272	0.60195
1.882	0.92726	0.59934
1.883	0.92729	0.59677
1.884	0.9272	0.59435
1.885	0.92699	0.59209
1.886	0.92667	0.59034
1.887	0.92624	0.58916
1.888	0.9258	0.58829
1.889	0.9253	0.58763
1.89	0.92485	0.58723
1.891	0.92431	0.58697
1.892	0.9244	0.62596
1.893	0.92379	0.62485
1.894	0.92309	0.62534
1.895	0.92226	0.62602
1.896	0.92139	0.62699
1.897	0.9204	0.62833
1.898	0.91943	0.62965
1.899	0.91834	0.63182
1.9	0.91728	0.6338
1.901	0.91611	0.63648
1.902	0.91509	0.63977
1.903	0.91539	0.6766
1.904	0.9144	0.68011
1.905	0.91354	0.68378
1.906	0.91261	0.68801
1.907	0.91153	0.69298
1.908	0.90987	0.69977
1.909	0.90688	0.70818
1.91	0.89906	0.7243
1.911	0.87266	0.76344
1.912	0.75474	0.87534
1.913	0.70592	0.90618
1.914	0.69301	0.91356
1.915	0.68709	0.91712
1.916	0.6848	0.91896
1.917	0.68409	0.92027
1.918	0.68405	0.92131
1.919	0.68429	0.92219
1.92	0.68416	0.92295
1.921	0.68363	0.92353
1.922	0.68348	0.92415
1.923	0.68336	0.92465
1.924	0.68326	0.92507
1.925	0.68309	0.92546
1.926	0.68286	0.92584
1.927	0.68281	0.92619
1.928	0.68336	0.92642
1.929	0.68424	0.92655
1.93	0.6853	0.92669
1.931	0.68636	0.92675
1.932	0.68727	0.92676
1.933	0.68765	0.92671
1.934	0.68857	0.92659
1.935	0.68926	0.92647
1.936	0.69024	0.92632
1.937	0.6917	0.92613
1.938	0.69381	0.92576
1.939	0.69563	0.92546
1.94	0.69751	0.92523
1.941	0.70033	0.92473
1.942	0.70208	0.92446
1.943	0.7042	0.92416
1.944	0.70628	0.92377
1.945	0.73934	0.92371
1.946	0.74171	0.92318
1.947	0.74402	0.92252
1.948	0.7467	0.92164
1.949	0.7494	0.92061
1.95	0.75262	0.91896
1.951	0.7553	0.91765
1.952	0.75844	0.9159
1.953	0.76087	0.91417
1.954	0.76226	0.91298
1.955	0.76366	0.91188
1.956	0.72429	0.91338
1.957	0.72602	0.91178
1.958	0.72734	0.91105
1.959	0.72783	0.91015
1.96	0.67895	0.91192
1.961	0.67866	0.9119
1.962	0.67894	0.91098
1.963	0.67936	0.91041
1.964	0.68011	0.90909
1.965	0.63639	0.91097
1.966	0.63397	0.91164
1.967	0.6295	0.9124
1.968	0.62465	0.91302
1.969	0.61912	0.91286
1.97	0.61583	0.91293
1.971	0.61159	0.91255
1.972	0.6506	0.91219
1.973	0.64787	0.91204
1.974	0.64408	0.91193
1.975	0.68415	0.91162
1.976	0.68092	0.9115
1.977	0.67805	0.91141
1.978	0.71781	0.91114
1.979	0.71537	0.91101
1.98	0.71303	0.91082
1.981	0.74964	0.91062
1.982	0.7479	0.91048
1.983	0.74662	0.91032
1.984	0.79194	0.91009
1.985	0.79149	0.90987
1.986	0.79108	0.9096
1.987	0.83157	0.9094
1.988	0.83161	0.90913
1.989	0.832	0.909
1.99	0.86131	0.90889
1.991	0.86242	0.90877
1.992	0.86343	0.90872
1.993	0.86474	0.90877
1.994	0.89298	0.90875
1.995	0.89377	0.90887
1.996	0.89527	0.90907
1.997	0.89685	0.90934
1.998	0.89832	0.90965
1.999	0.89975	0.90967
2	0.90141	0.9097

## Sheet: Figure 3e
U vs. SHE	Fermi level	Excess electrons
1.5	-5.94	-0.67
1	-6.5	-0.327
0.5	-6.16	-0.05
0	-3.58	0.256
-0.2	-3.42	0.346
-0.5	-4.56	0.674
-1	-2.75	1.037
-1.5	-2.95	1.52
-2	-3.08	1.81

## Sheet: Figure 3f
1E-3	0.75217	0.90943	0.80132
0.002	0.26813	0.94095	0.93958
0.003	0.90876	0.93556	0.93164
0.004	0.8997	0.93468	0.92798
0.005	0.90443	0.93493	0.92988
0.006	0.90756	0.93462	0.93112
0.007	0.9097	0.93463	0.93154
0.008	0.91073	0.93416	0.93203
0.009	0.9107	0.9341	0.9319
0.01	0.91066	0.9335	0.93208
0.011	0.9106	0.93342	0.93198
0.012	0.91071	0.93274	0.93205
0.013	0.91066	0.93264	0.93195
0.014	0.91089	0.93181	0.93205
0.015	0.91142	0.93089	0.93211
0.016	0.91145	0.93061	0.93193
0.017	0.91208	0.92953	0.93166
0.018	0.91282	0.92823	0.93144
0.019	0.91292	0.92795	0.93128
0.02	0.91354	0.92666	0.93085
0.021	0.91431	0.925	0.93025
0.022	0.91508	0.92331	0.92947
0.023	0.91522	0.92296	0.92913
0.024	0.91591	0.92155	0.92828
0.025	0.91686	0.91994	0.92741
0.026	0.91772	0.91838	0.92664
0.027	0.91856	0.9164	0.92582
0.028	0.919	0.91485	0.92516
0.029	0.91944	0.91326	0.9244
0.03	0.9198	0.91176	0.92375
0.031	0.92005	0.91059	0.92331
0.032	0.92003	0.91017	0.92353
0.033	0.92022	0.90948	0.92342
0.034	0.92045	0.90899	0.92313
0.035	0.92037	0.90864	0.92373
0.036	0.92043	0.90845	0.92321
0.037	0.92047	0.90849	0.92274
0.038	0.92043	0.90825	0.92304
0.039	0.92041	0.90864	0.92263
0.04	0.92028	0.90938	0.922
0.041	0.92022	0.90934	0.92218
0.042	0.92004	0.91005	0.92182
0.043	0.91995	0.91112	0.92146
0.044	0.91989	0.9112	0.92169
0.045	0.9199	0.91232	0.92151
0.046	0.9199	0.91373	0.92112
0.047	0.91986	0.91515	0.92075
0.048	0.91982	0.91534	0.92095
0.049	0.91981	0.91644	0.92088
0.05	0.91977	0.91792	0.92067
0.051	0.91963	0.91944	0.92056
0.052	0.91961	0.91962	0.9208
0.053	0.91943	0.92088	0.92092
0.054	0.91909	0.92246	0.92091
0.055	0.91863	0.92413	0.92094
0.056	0.91353	0.92419	0.92061
0.057	0.91077	0.92549	0.92075
0.058	0.91089	0.92711	0.92092
0.059	0.91144	0.92856	0.92104
0.06	0.91201	0.92995	0.92129
0.061	0.91267	0.93124	0.9217
0.062	0.91333	0.93243	0.92217
0.063	0.91397	0.93347	0.92275
0.064	0.91461	0.93425	0.92336
0.065	0.91508	0.93476	0.92397
0.066	0.91564	0.93514	0.92466
0.067	0.91818	0.93532	0.92463
0.068	0.91991	0.93554	0.92515
0.069	0.92048	0.93568	0.92585
0.07	0.92091	0.93573	0.92659
0.071	0.92128	0.93567	0.92729
0.072	0.9212	0.93575	0.92715
0.073	0.92151	0.93552	0.92766
0.074	0.92182	0.93518	0.92839
0.075	0.92201	0.93477	0.92925
0.076	0.92212	0.93432	0.93017
0.077	0.92197	0.9343	0.93017
0.078	0.92193	0.93385	0.93082
0.079	0.92174	0.93324	0.93169
0.08	0.92146	0.93254	0.93234
0.081	0.92125	0.93176	0.93274
0.082	0.92114	0.93085	0.93298
0.083	0.92114	0.92981	0.93297
0.084	0.92109	0.92869	0.93273
0.085	0.92078	0.92853	0.93241
0.086	0.92062	0.92757	0.93208
0.087	0.92024	0.92642	0.93167
0.088	0.91969	0.92518	0.93109
0.089	0.91906	0.92382	0.93044
0.09	0.9184	0.92248	0.92979
0.091	0.91775	0.9212	0.92909
0.092	0.91723	0.92003	0.92826
0.093	0.91683	0.91894	0.9272
0.094	0.9165	0.91797	0.92602
0.095	0.91609	0.91709	0.92496
0.096	0.91561	0.91626	0.92392
0.097	0.9151	0.91557	0.92289
0.098	0.91462	0.91507	0.92192
0.099	0.91425	0.91473	0.92111
0.1	0.91387	0.91466	0.92035
0.101	0.91345	0.91488	0.91967
0.102	0.913	0.91532	0.91922
0.103	0.91256	0.9159	0.91902
0.104	0.91276	0.91594	0.91949
0.105	0.91243	0.91657	0.91953
0.106	0.91206	0.9174	0.91945
0.107	0.91174	0.9183	0.91943
0.108	0.91142	0.9193	0.91958
0.109	0.91166	0.91946	0.92013
0.11	0.91136	0.92037	0.9204
0.111	0.91105	0.9214	0.92084
0.112	0.9108	0.92237	0.92149
0.113	0.90984	0.92155	0.92075
0.114	0.90878	0.92222	0.921
0.115	0.90844	0.92336	0.92198
0.116	0.90531	0.92227	0.91985
0.117	0.90301	0.92296	0.91982
0.118	0.90358	0.92441	0.92185
0.119	0.89963	0.92371	0.9201
0.12	0.89717	0.92446	0.92105
0.121	0.89727	0.92568	0.92314
0.122	0.89714	0.9265	0.92449
0.123	0.89048	0.92609	0.9232
0.124	0.88512	0.92646	0.92343
0.125	0.88371	0.927	0.92441
0.126	0.88024	0.92718	0.92459
0.127	0.86983	0.92692	0.9236
0.128	0.86013	0.92689	0.92351
0.129	0.85353	0.92687	0.92332
0.13	0.84177	0.92667	0.92275
0.131	0.82792	0.92672	0.92232
0.132	0.81586	0.92652	0.92212
0.133	0.79909	0.92641	0.92154
0.134	0.78057	0.92626	0.92136
0.135	0.76897	0.92581	0.92123
0.136	0.75456	0.92567	0.9208
0.137	0.73211	0.92532	0.92055
0.138	0.71952	0.92449	0.92046
0.139	0.70184	0.92437	0.92019
0.14	0.68622	0.92372	0.92012
0.141	0.68017	0.9229	0.91968
0.142	0.67725	0.92197	0.9189
0.143	0.67504	0.92086	0.91786
0.144	0.67335	0.91973	0.91653
0.145	0.67165	0.91851	0.91506
0.146	0.66992	0.91715	0.91342
0.147	0.66837	0.91586	0.91177
0.148	0.66747	0.91457	0.91009
0.149	0.66698	0.91338	0.90837
0.15	0.66694	0.91232	0.90639
0.151	0.66713	0.91151	0.90435
0.152	0.66767	0.91115	0.9024
0.153	0.68951	0.91107	0.90233
0.154	0.69822	0.91095	0.90009
0.155	0.70124	0.91093	0.89771
0.156	0.70401	0.9111	0.89523
0.157	0.72837	0.9112	0.89557
0.158	0.73946	0.91125	0.89271
0.159	0.74582	0.91145	0.88941
0.16	0.76715	0.91166	0.88992
0.161	0.77792	0.91141	0.88752
0.162	0.78502	0.91107	0.88522
0.163	0.79193	0.91037	0.88375
0.164	0.81042	0.91077	0.88574
0.165	0.82149	0.90941	0.88502
0.166	0.83007	0.90737	0.88494
0.167	0.8381	0.90456	0.88592
0.168	0.84649	0.90092	0.8876
0.169	0.85569	0.89556	0.88989
0.17	0.86497	0.88853	0.89309
0.171	0.8733	0.88894	0.8959
0.172	0.88229	0.88792	0.89943
0.173	0.88751	0.8831	0.90264
0.174	0.8918	0.87882	0.90578
0.175	0.89479	0.87603	0.90839
0.176	0.89665	0.874	0.91049
0.177	0.89932	0.87974	0.91153
0.178	0.90165	0.88621	0.91292
0.179	0.902	0.88646	0.91419
0.18	0.90214	0.88603	0.91531
0.181	0.90447	0.89434	0.91587
0.182	0.90572	0.90115	0.91659
0.183	0.90535	0.90192	0.91726
0.184	0.90504	0.90244	0.91797
0.185	0.90745	0.91008	0.91835
0.186	0.9099	0.91756	0.91885
0.187	0.90989	0.91856	0.91915
0.188	0.9114	0.92191	0.91918
0.189	0.91237	0.92389	0.91942
0.19	0.91267	0.92465	0.91956
0.191	0.9129	0.92543	0.9194
0.192	0.91284	0.92564	0.91908
0.193	0.91304	0.92627	0.91867
0.194	0.91326	0.92712	0.91799
0.195	0.91358	0.92792	0.91721
0.196	0.91394	0.92854	0.91641
0.197	0.91437	0.92902	0.91539
0.198	0.91478	0.92926	0.91442
0.199	0.91521	0.92938	0.91343
0.2	0.9156	0.92932	0.91236
0.201	0.916	0.92901	0.91125
0.202	0.91653	0.9284	0.9101
0.203	0.91722	0.92761	0.90897
0.204	0.91789	0.92652	0.90804
0.205	0.91846	0.92525	0.90725
0.206	0.91898	0.92382	0.90637
0.207	0.91948	0.92215	0.90554
0.208	0.91992	0.92024	0.90473
0.209	0.92013	0.9196	0.90474
0.21	0.92034	0.91794	0.90445
0.211	0.92054	0.91584	0.90429
0.212	0.92071	0.91391	0.90426
0.213	0.92087	0.90653	0.90437
0.214	0.92104	0.90189	0.90447
0.215	0.92123	0.90021	0.90471
0.216	0.92152	0.8988	0.90497
0.217	0.92193	0.88051	0.90528
0.218	0.92215	0.87115	0.90565
0.219	0.92239	0.86953	0.90629
0.22	0.92287	0.84478	0.90679
0.221	0.92305	0.83852	0.90729
0.222	0.92334	0.83769	0.90797
0.223	0.92378	0.82064	0.90842
0.224	0.92392	0.81224	0.9089
0.225	0.92408	0.81135	0.90959
0.226	0.92428	0.81162	0.91036
0.227	0.92466	0.81245	0.91109
0.228	0.92519	0.81364	0.91175
0.229	0.9258	0.8148	0.91239
0.23	0.92644	0.81587	0.91295
0.231	0.92709	0.81695	0.91327
0.232	0.92774	0.81818	0.91356
0.233	0.92834	0.81931	0.91383
0.234	0.92887	0.82028	0.91408
0.235	0.92929	0.82119	0.91436
0.236	0.92958	0.82216	0.91462
0.237	0.92984	0.82324	0.91484
0.238	0.93001	0.82445	0.91515
0.239	0.9301	0.82566	0.91548
0.24	0.93015	0.82668	0.91582
0.241	0.93009	0.82755	0.91617
0.242	0.92988	0.82817	0.91654
0.243	0.92954	0.82836	0.91685
0.244	0.92914	0.82836	0.91692
0.245	0.92871	0.82838	0.91683
0.246	0.92822	0.82847	0.91657
0.247	0.92773	0.82869	0.91616
0.248	0.92719	0.82893	0.91562
0.249	0.92663	0.82911	0.915
0.25	0.92601	0.82927	0.9145
0.251	0.92529	0.82917	0.91405
0.252	0.92446	0.82894	0.9135
0.253	0.92412	0.83804	0.91328
0.254	0.92347	0.84969	0.91264
0.255	0.92272	0.85074	0.9119
0.256	0.92172	0.85135	0.91128
0.257	0.92074	0.85207	0.9109
0.258	0.91965	0.85303	0.91044
0.259	0.91844	0.85433	0.9098
0.26	0.91709	0.85608	0.90903
0.261	0.91546	0.85833	0.90819
0.262	0.91347	0.86123	0.90732
0.263	0.9109	0.86513	0.90633
0.264	0.90778	0.86986	0.90522
0.265	0.90367	0.87591	0.90393
0.266	0.89855	0.88306	0.90249
0.267	0.89303	0.89041	0.90106
0.268	0.88781	0.89722	0.89957
0.269	0.88362	0.90292	0.89831
0.27	0.88015	0.90776	0.89748
0.271	0.87834	0.91126	0.89666
0.272	0.87759	0.91382	0.89599
0.273	0.87765	0.91573	0.89556
0.274	0.87791	0.91701	0.89539
0.275	0.87799	0.91817	0.89546
0.276	0.8783	0.91909	0.89542
0.277	0.87828	0.91983	0.89542
0.278	0.8774	0.92048	0.89596
0.279	0.87611	0.921	0.89702
0.28	0.87493	0.92123	0.8981
0.281	0.87357	0.92133	0.89896
0.282	0.8721	0.92149	0.89953
0.283	0.87077	0.92152	0.89997
0.284	0.8702	0.92129	0.90018
0.285	0.87716	0.92203	0.90335
0.286	0.88327	0.92208	0.90546
0.287	0.88363	0.92162	0.90601
0.288	0.88311	0.92117	0.9068
0.289	0.89174	0.92214	0.91006
0.29	0.89563	0.92212	0.91157
0.291	0.89578	0.92147	0.91231
0.292	0.89584	0.92042	0.91329
0.293	0.90337	0.92156	0.91513
0.294	0.90652	0.92167	0.91629
0.295	0.90649	0.92114	0.91687
0.296	0.90635	0.92061	0.91748
0.297	0.90618	0.91998	0.91815
0.298	0.90593	0.91921	0.91887
0.299	0.90562	0.91847	0.91958
0.3	0.90523	0.91774	0.9204
0.301	0.90478	0.91707	0.92114
0.302	0.90428	0.91626	0.92184
0.303	0.90377	0.9154	0.92243
0.304	0.90312	0.91447	0.92295
0.305	0.90255	0.9137	0.9234
0.306	0.90216	0.91281	0.92381
0.307	0.90203	0.91202	0.92423
0.308	0.90203	0.91147	0.92471
0.309	0.90206	0.91117	0.92508
0.31	0.89899	0.90199	0.92537
0.311	0.89754	0.89828	0.92559
0.312	0.89746	0.89894	0.92598
0.313	0.8947	0.89102	0.92619
0.314	0.89267	0.88601	0.92656
0.315	0.89324	0.88555	0.92697
0.316	0.89447	0.8854	0.92742
0.317	0.89313	0.87856	0.92761
0.318	0.89285	0.87337	0.92791
0.319	0.89443	0.87233	0.92831
0.32	0.89604	0.8715	0.92861
0.321	0.89792	0.8699	0.92896
0.322	0.89993	0.86767	0.92927
0.323	0.90146	0.86574	0.92953
0.324	0.90283	0.86425	0.92968
0.325	0.90392	0.86339	0.92972
0.326	0.90488	0.86247	0.92964
0.327	0.90567	0.86151	0.92944
0.328	0.90642	0.86065	0.92921
0.329	0.9073	0.86861	0.92909
0.33	0.90833	0.87695	0.92893
0.331	0.90865	0.8775	0.9287
0.332	0.90898	0.87758	0.92827
0.333	0.91023	0.8898	0.92807
0.334	0.91062	0.89604	0.92769
0.335	0.91034	0.89748	0.92699
0.336	0.90991	0.89852	0.92628
0.337	0.91103	0.90447	0.92625
0.338	0.91263	0.91143	0.92625
0.339	0.91258	0.91202	0.92604
0.34	0.91235	0.9122	0.92581
0.341	0.91218	0.91236	0.92537
0.342	0.91195	0.91252	0.92479
0.343	0.9117	0.91251	0.92421
0.344	0.91134	0.91235	0.92382
0.345	0.91097	0.91216	0.92348
0.346	0.91072	0.91194	0.92314
0.347	0.91046	0.91171	0.92294
0.348	0.91008	0.91154	0.92287
0.349	0.90973	0.91148	0.92279
0.35	0.90716	0.9083	0.91962
0.351	0.90494	0.90657	0.91725
0.352	0.90463	0.9071	0.91657
0.353	0.9025	0.90427	0.91282
0.354	0.90065	0.90301	0.90978
0.355	0.90058	0.90392	0.90857
0.356	0.89866	0.9012	0.90378
0.357	0.89707	0.90023	0.8999
0.358	0.89737	0.9013	0.89764
0.359	0.89799	0.90226	0.89546
0.36	0.89634	0.89933	0.88816
0.361	0.89535	0.89777	0.88133
0.362	0.89639	0.89769	0.87679
0.363	0.89752	0.89756	0.87359
0.364	0.89866	0.89737	0.87025
0.365	0.89807	0.8943	0.86231
0.366	0.89805	0.89256	0.85399
0.367	0.89935	0.8925	0.84842
0.368	0.90051	0.89221	0.84479
0.369	0.9011	0.89152	0.8423
0.37	0.9013	0.88974	0.84159
0.371	0.90145	0.88733	0.84235
0.372	0.90165	0.88511	0.84389
0.373	0.90194	0.88285	0.84563
0.374	0.90252	0.88513	0.85107
0.375	0.90374	0.88806	0.85695
0.376	0.90409	0.88778	0.85865
0.377	0.90492	0.89211	0.86509
0.378	0.90668	0.89601	0.8729
0.379	0.90768	0.89972	0.87933
0.38	0.90889	0.90175	0.88481
0.381	0.90922	0.9017	0.88768
0.382	0.9107	0.90705	0.89527
0.383	0.91347	0.91653	0.90726
0.384	0.91361	0.91434	0.90614
0.385	0.91326	0.91452	0.90627
0.386	0.91327	0.91538	0.90748
0.387	0.91318	0.91598	0.90875
0.388	0.91318	0.91638	0.91006
0.389	0.91316	0.91684	0.91136
0.39	0.91297	0.9174	0.91275
0.391	0.91265	0.91802	0.91428
0.392	0.91234	0.91852	0.91604
0.393	0.91216	0.91883	0.91793
0.394	0.91203	0.91908	0.91969
0.395	0.91191	0.9192	0.92122
0.396	0.91192	0.91909	0.92258
0.397	0.91186	0.91884	0.9239
0.398	0.9118	0.91853	0.92499
0.399	0.91169	0.91803	0.92587
0.4	0.91148	0.91345	0.92602
0.401	0.91104	0.90812	0.92653
0.402	0.91092	0.90644	0.92728
0.403	0.91078	0.9053	0.92776
0.404	0.91068	0.89724	0.92789
0.405	0.91037	0.89162	0.92807
0.406	0.91022	0.89027	0.92806
0.407	0.90989	0.88867	0.92774
0.408	0.90983	0.88089	0.92772
0.409	0.90942	0.87417	0.92732
0.41	0.90916	0.87082	0.92668
0.411	0.9088	0.86792	0.92594
0.412	0.90842	0.86489	0.92515
0.413	0.9081	0.86195	0.92422
0.414	0.90756	0.85929	0.92316
0.415	0.90688	0.85669	0.922
0.416	0.9061	0.85425	0.92091
0.417	0.90515	0.85223	0.91985
0.418	0.90405	0.85086	0.91871
0.419	0.90366	0.86526	0.91831
0.42	0.90341	0.90898	0.91766
0.421	0.90339	0.89984	0.91818
0.422	0.90237	0.89523	0.91742
0.423	0.9012	0.89447	0.91649
0.424	0.90009	0.89419	0.91564
0.425	0.90027	0.90791	0.91554
0.426	0.90017	0.91387	0.9153
0.427	0.89953	0.91403	0.91471
0.428	0.89893	0.91417	0.91418
0.429	0.8982	0.91438	0.91359
0.43	0.89763	0.91462	0.91318
0.431	0.89715	0.91522	0.91267
0.432	0.89698	0.91558	0.91228
0.433	0.89686	0.91596	0.91188
0.434	0.89699	0.91638	0.91163
0.435	0.89722	0.91679	0.91154
0.436	0.89739	0.91716	0.91167
0.437	0.89766	0.91745	0.91208
0.438	0.89686	0.91621	0.91171
0.439	0.89666	0.91597	0.91202
0.44	0.89707	0.91623	0.91272
0.441	0.89751	0.91638	0.91366
0.442	0.89799	0.91637	0.91466
0.443	0.89845	0.91636	0.91569
0.444	0.8991	0.91645	0.91676
0.445	0.89514	0.90884	0.91463
0.446	0.89421	0.90506	0.91504
0.447	0.8956	0.90394	0.91654
0.448	0.89739	0.90288	0.91814
0.449	0.89876	0.90211	0.9194
0.45	0.89994	0.90118	0.92057
0.451	0.90124	0.89997	0.92164
0.452	0.90248	0.89879	0.92255
0.453	0.90378	0.89787	0.92333
0.454	0.90512	0.89704	0.92399
0.455	0.90649	0.89611	0.92442
0.456	0.90785	0.89502	0.92475
0.457	0.9091	0.89425	0.9249
0.458	0.91018	0.89368	0.92482
0.459	0.91128	0.89312	0.92464
0.46	0.91238	0.89247	0.92435
0.461	0.91337	0.89185	0.92403
0.462	0.91423	0.89121	0.92378
0.463	0.915	0.8903	0.92334
0.464	0.91496	0.90685	0.92305
0.465	0.91548	0.91225	0.92269
0.466	0.91598	0.91192	0.92188
0.467	0.91595	0.91411	0.92132
0.468	0.91627	0.91509	0.92048
0.469	0.91664	0.915	0.91935
0.47	0.91688	0.91496	0.91805
0.471	0.91697	0.91505	0.91668
0.472	0.91703	0.91526	0.91537
0.473	0.917	0.91546	0.91473
0.474	0.91697	0.91566	0.91372
0.475	0.91673	0.91602	0.91258
0.476	0.91632	0.91639	0.91162
0.477	0.91579	0.91675	0.91059
0.478	0.91516	0.91706	0.90959
0.479	0.91443	0.91741	0.90858
0.48	0.91372	0.91788	0.90771
0.481	0.91303	0.91834	0.90709
0.482	0.91225	0.91896	0.90643
0.483	0.91156	0.91942	0.9059
0.484	0.91096	0.91972	0.90556
0.485	0.9105	0.91979	0.90534
0.486	0.91012	0.91968	0.90503
0.487	0.90974	0.91944	0.9049
0.488	0.90934	0.91907	0.9051
0.489	0.90897	0.91856	0.90563
0.49	0.90883	0.91814	0.90617
0.491	0.90862	0.91757	0.90697
0.492	0.90848	0.91693	0.90769
0.493	0.9086	0.91655	0.90832
0.494	0.90862	0.91594	0.90909
0.495	0.90869	0.91515	0.91016
0.496	0.90884	0.91429	0.91133
0.497	0.90902	0.91353	0.9123
0.498	0.90802	0.91153	0.91221
0.499	0.90791	0.90962	0.91286
0.5	0.90849	0.90803	0.91407
0.501	0.90913	0.90644	0.91514
0.502	0.9084	0.89827	0.91489
0.503	0.90833	0.88712	0.91535
0.504	0.90953	0.88385	0.91669
0.505	0.90939	0.86454	0.91673
0.506	0.91015	0.85386	0.91767
0.507	0.91081	0.85083	0.91877
0.508	0.91109	0.82403	0.91921
0.509	0.9114	0.81507	0.92008
0.51	0.91134	0.81302	0.92103
0.511	0.9116	0.79182	0.92153
0.512	0.91295	0.62142	0.92245
0.513	0.91209	0.72872	0.92187
0.514	0.91208	0.74081	0.92229
0.515	0.91177	0.74221	0.92309
0.516	0.91142	0.74199	0.92384
0.517	0.91095	0.74159	0.92453
0.518	0.91126	0.70484	0.92514
0.519	0.91087	0.69358	0.9254
0.52	0.91036	0.69121	0.92583
0.521	0.90979	0.68983	0.92644
0.522	0.91003	0.65319	0.92705
0.523	0.90954	0.64017	0.92735
0.524	0.90904	0.63661	0.92775
0.525	0.90841	0.63444	0.92829
0.526	0.90793	0.63275	0.9286
0.527	0.90736	0.6305	0.92892
0.528	0.90698	0.62817	0.92914
0.529	0.90667	0.62596	0.9293
0.53	0.90644	0.62398	0.92931
0.531	0.90629	0.62243	0.92923
0.532	0.90614	0.62146	0.92916
0.533	0.90596	0.62072	0.92909
0.534	0.90574	0.61957	0.92905
0.535	0.90487	0.66225	0.92885
0.536	0.90492	0.67246	0.92888
0.537	0.90455	0.67336	0.92893
0.538	0.90408	0.67241	0.92902
0.539	0.90317	0.71289	0.92884
0.54	0.90318	0.72228	0.92888
0.541	0.90309	0.72359	0.92873
0.542	0.9033	0.72344	0.92848
0.543	0.90267	0.76156	0.92812
0.544	0.90318	0.77083	0.92786
0.545	0.90369	0.77255	0.92747
0.546	0.90334	0.79985	0.92713
0.547	0.90381	0.80734	0.92699
0.548	0.90432	0.80936	0.92679
0.549	0.90492	0.81087	0.92658
0.55	0.90449	0.84666	0.9261
0.551	0.90507	0.85467	0.92597
0.552	0.90566	0.85706	0.92558
0.553	0.90636	0.85944	0.92498
0.554	0.90612	0.8859	0.92441
0.555	0.90666	0.89222	0.92413
0.556	0.90709	0.89464	0.92394
0.557	0.90721	0.89698	0.92401
0.558	0.90718	0.89932	0.92422
0.559	0.90718	0.90151	0.92455
0.56	0.90717	0.90366	0.9249
0.561	0.90712	0.90583	0.92523
0.562	0.907	0.90811	0.92547
0.563	0.90669	0.91036	0.9256
0.564	0.90639	0.91246	0.92564
0.565	0.90607	0.91464	0.92563
0.566	0.90558	0.91668	0.92562
0.567	0.9049	0.91834	0.92568
0.568	0.90403	0.91969	0.92582
0.569	0.90305	0.92084	0.92605
0.57	0.90215	0.92158	0.92636
0.571	0.90148	0.92206	0.92659
0.572	0.90105	0.92229	0.92686
0.573	0.90095	0.9223	0.92707
0.574	0.9012	0.92213	0.92703
0.575	0.90166	0.92186	0.9269
0.576	0.90214	0.92155	0.92678
0.577	0.90252	0.92114	0.9266
0.578	0.90281	0.92065	0.92628
0.579	0.90289	0.92008	0.92601
0.58	0.90302	0.91938	0.92566
0.581	0.90321	0.9185	0.92513
0.582	0.90338	0.91759	0.92448
0.583	0.90373	0.9167	0.92371
0.584	0.90418	0.91576	0.92282
0.585	0.90457	0.91477	0.92181
0.586	0.90509	0.91367	0.92069
0.587	0.90585	0.91258	0.91965
0.588	0.90673	0.91149	0.9187
0.589	0.90775	0.9128	0.9186
0.59	0.90879	0.91326	0.91816
0.591	0.90938	0.91309	0.91758
0.592	0.90994	0.91296	0.91711
0.593	0.91037	0.91297	0.91687
0.594	0.91074	0.91344	0.91679
0.595	0.91107	0.91425	0.91664
0.596	0.91096	0.91461	0.9162
0.597	0.91114	0.91532	0.91593
0.598	0.91135	0.91621	0.9158
0.599	0.91153	0.91722	0.91575
0.6	0.91177	0.91831	0.91573
0.601	0.91204	0.91944	0.91567
0.602	0.91191	0.91981	0.91527
0.603	0.91204	0.9207	0.91507
0.604	0.91209	0.92162	0.91524
0.605	0.91207	0.92254	0.91553
0.606	0.91206	0.92342	0.91595
0.607	0.91185	0.92374	0.91569
0.608	0.91181	0.9244	0.91592
0.609	0.91182	0.92516	0.91644
0.61	0.9118	0.92599	0.917
0.611	0.91162	0.92625	0.9168
0.612	0.91179	0.9269	0.9169
0.613	0.91189	0.92761	0.91709
0.614	0.91196	0.92845	0.91714
0.615	0.9119	0.92917	0.91702
0.616	0.91168	0.92942	0.91654
0.617	0.9115	0.92986	0.91624
0.618	0.91131	0.93036	0.91603
0.619	0.91118	0.93065	0.91593
0.62	0.91112	0.93082	0.91599
0.621	0.91079	0.93106	0.91587
0.622	0.91052	0.93115	0.91569
0.623	0.91013	0.93109	0.91562
0.624	0.9089	0.93092	0.91537
0.625	0.90841	0.93075	0.91507
0.626	0.90779	0.93038	0.91472
0.627	0.90783	0.93031	0.91529
0.628	0.90738	0.92992	0.91497
0.629	0.90689	0.92937	0.91449
0.63	0.9064	0.92861	0.91388
0.631	0.9059	0.92769	0.91317
0.632	0.90581	0.92742	0.91347
0.633	0.9054	0.92648	0.91273
0.634	0.9048	0.92528	0.91176
0.635	0.9041	0.9241	0.91078
0.636	0.90346	0.92302	0.90981
0.637	0.90326	0.92271	0.91004
0.638	0.90276	0.92212	0.9096
0.639	0.90225	0.92137	0.90884
0.64	0.90199	0.92061	0.9081
0.641	0.90186	0.92031	0.90846
0.642	0.90175	0.9199	0.90821
0.643	0.90169	0.91927	0.90775
0.644	0.90163	0.91902	0.90807
0.645	0.90151	0.91865	0.90788
0.646	0.90145	0.91813	0.90751
0.647	0.90147	0.91776	0.90711
0.648	0.8967	0.91402	0.90409
0.649	0.89305	0.91232	0.90267
0.65	0.89213	0.91263	0.9032
0.651	0.88527	0.90831	0.89956
0.652	0.87928	0.90702	0.89912
0.653	0.87689	0.9079	0.90063
0.654	0.86678	0.90266	0.89688
0.655	0.8586	0.90244	0.89745
0.656	0.85378	0.9043	0.89979
0.657	0.84499	0.9016	0.89821
0.658	0.8315	0.90224	0.89878
0.659	0.81981	0.90602	0.90114
0.66	0.80932	0.90875	0.90366
0.661	0.80035	0.91037	0.90611
0.662	0.77725	0.90916	0.90545
0.663	0.75964	0.91123	0.90752
0.664	0.74796	0.91335	0.90997
0.665	0.73885	0.91489	0.91209
0.666	0.73183	0.91578	0.91394
0.667	0.72624	0.91628	0.91557
0.668	0.72219	0.91655	0.91686
0.669	0.71849	0.91697	0.91844
0.67	0.74728	0.91688	0.91944
0.671	0.75371	0.91727	0.92011
0.672	0.75235	0.9177	0.92141
0.673	0.75041	0.918	0.92272
0.674	0.78214	0.91787	0.92354
0.675	0.78883	0.91794	0.92396
0.676	0.78867	0.91792	0.92481
0.677	0.81609	0.91775	0.92543
0.678	0.82199	0.91762	0.92561
0.679	0.82238	0.91733	0.92594
0.68	0.85982	0.91707	0.92651
0.681	0.86643	0.91678	0.92625
0.682	0.86743	0.91643	0.92631
0.683	0.88379	0.91645	0.92624
0.684	0.89072	0.91626	0.92601
0.685	0.8919	0.91613	0.92586
0.686	0.89208	0.91626	0.92556
0.687	0.89273	0.9162	0.92534
0.688	0.8937	0.9162	0.92507
0.689	0.89483	0.91619	0.92485
0.69	0.89491	0.91644	0.92442
0.691	0.89593	0.91651	0.92424
0.692	0.89743	0.91668	0.92424
0.693	0.89897	0.91685	0.92426
0.694	0.90051	0.91703	0.92426
0.695	0.90224	0.91712	0.92414
0.696	0.90373	0.91726	0.92398
0.697	0.90527	0.91753	0.92384
0.698	0.90665	0.91776	0.92367
0.699	0.908	0.91803	0.9234
0.7	0.90933	0.91835	0.92311
0.701	0.91066	0.91869	0.92277
0.702	0.91197	0.91902	0.92233
0.703	0.91325	0.91924	0.92179
0.704	0.91438	0.91928	0.92134
0.705	0.91525	0.91928	0.9209
0.706	0.91529	0.91923	0.92127
0.707	0.91561	0.91926	0.921
0.708	0.91595	0.9193	0.92062
0.709	0.91616	0.91932	0.9204
0.71	0.9162	0.91933	0.9203
0.711	0.91612	0.91933	0.9203
0.712	0.91596	0.91926	0.92041
0.713	0.91582	0.91921	0.92096
0.714	0.91563	0.91917	0.92118
0.715	0.91548	0.91914	0.92133
0.716	0.91519	0.91918	0.9216
0.717	0.91474	0.91933	0.92186
0.718	0.91469	0.91734	0.92204
0.719	0.91415	0.91693	0.92229
0.72	0.91351	0.9171	0.92263
0.721	0.91286	0.91721	0.92299
0.722	0.91221	0.91734	0.9233
0.723	0.91153	0.9175	0.92346
0.724	0.91084	0.91749	0.92361
0.725	0.91004	0.91743	0.9238
0.726	0.90919	0.91719	0.92407
0.727	0.90838	0.91692	0.92437
0.728	0.90748	0.91671	0.92458
0.729	0.9066	0.91664	0.92478
0.73	0.90574	0.91666	0.92487
0.731	0.90485	0.91678	0.92487
0.732	0.90385	0.91699	0.92488
0.733	0.90292	0.91729	0.92489
0.734	0.90217	0.91744	0.9249
0.735	0.90151	0.91746	0.9249
0.736	0.90096	0.91743	0.9248
0.737	0.90065	0.91741	0.92478
0.738	0.90057	0.91734	0.92486
0.739	0.9006	0.91715	0.92504
0.74	0.90079	0.91672	0.92517
0.741	0.90135	0.91627	0.92516
0.742	0.9022	0.91574	0.92493
0.743	0.90343	0.91511	0.92463
0.744	0.90481	0.91444	0.92421
0.745	0.90626	0.91371	0.92366
0.746	0.90778	0.91296	0.92303
0.747	0.90943	0.91218	0.92241
0.748	0.91121	0.91142	0.92183
0.749	0.91296	0.91067	0.92126
0.75	0.91461	0.90977	0.92067
0.751	0.91616	0.9089	0.92006
0.752	0.91756	0.90809	0.9193
0.753	0.91799	0.90954	0.91885
0.754	0.91901	0.91007	0.91821
0.755	0.92015	0.90974	0.91744
0.756	0.92124	0.90938	0.91669
0.757	0.92222	0.909	0.91588
0.758	0.92255	0.909	0.91509
0.759	0.92301	0.90872	0.91441
0.76	0.92352	0.90851	0.91375
0.761	0.92389	0.90841	0.91322
0.762	0.92412	0.90837	0.9128
0.763	0.92418	0.90827	0.91261
0.764	0.92422	0.90835	0.91198
0.765	0.92408	0.90845	0.91158
0.766	0.92389	0.90861	0.9111
0.767	0.92354	0.90874	0.91083
0.768	0.92301	0.90894	0.91066
0.769	0.92241	0.90917	0.91053
0.77	0.92177	0.9095	0.91056
0.771	0.92152	0.90973	0.91011
0.772	0.92097	0.91017	0.91015
0.773	0.92031	0.91057	0.91034
0.774	0.91974	0.91095	0.91048
0.775	0.91921	0.91134	0.91058
0.776	0.91865	0.9116	0.91075
0.777	0.91812	0.91182	0.91096
0.778	0.91776	0.91201	0.91116
0.779	0.91755	0.91217	0.91131
0.78	0.91768	0.91201	0.91173
0.781	0.91763	0.91205	0.91201
0.782	0.91763	0.91207	0.91206
0.783	0.91765	0.91208	0.91207
0.784	0.91772	0.91192	0.91201
0.785	0.91793	0.91162	0.91251
0.786	0.91796	0.91148	0.91262
0.787	0.9179	0.91122	0.91274
0.788	0.91768	0.91085	0.91296
0.789	0.91742	0.9106	0.91335
0.79	0.91759	0.91025	0.9142
0.791	0.91739	0.91027	0.91476
0.792	0.91704	0.91034	0.91546
0.793	0.91656	0.91031	0.91613
0.794	0.91546	0.90237	0.91668
0.795	0.91411	0.89809	0.91729
0.796	0.91283	0.8982	0.91822
0.797	0.91124	0.89898	0.91926
0.798	0.90276	0.87396	0.91924
0.799	0.8996	0.8689	0.92006
0.8	0.89513	0.87233	0.92107
0.801	0.88207	0.85123	0.9208
0.802	0.87643	0.84687	0.92172
0.803	0.8697	0.85286	0.92282
0.804	0.85273	0.84171	0.92254
0.805	0.84697	0.83754	0.92334
0.806	0.83032	0.8525	0.92411
0.807	0.81759	0.86562	0.92487
0.808	0.79502	0.86339	0.92442
0.809	0.7652	0.87272	0.92508
0.81	0.74007	0.88715	0.92597
0.811	0.71841	0.8973	0.92688
0.812	0.70281	0.90237	0.92775
0.813	0.69242	0.90461	0.92831
0.814	0.68563	0.90555	0.92854
0.815	0.6809	0.906	0.92845
0.816	0.67794	0.90612	0.92805
0.817	0.70497	0.90719	0.92858
0.818	0.72143	0.90587	0.92789
0.819	0.72414	0.90531	0.92664
0.82	0.75175	0.90666	0.92696
0.821	0.76818	0.90482	0.92572
0.822	0.77226	0.90309	0.92403
0.823	0.80085	0.905	0.92433
0.824	0.81776	0.9029	0.92283
0.825	0.8232	0.90118	0.92064
0.826	0.85077	0.90475	0.9211
0.827	0.86568	0.90379	0.91963
0.828	0.87052	0.90253	0.91753
0.829	0.89402	0.90853	0.91861
0.83	0.89955	0.90994	0.91741
0.831	0.90108	0.91052	0.91549
0.832	0.90251	0.91148	0.91481
0.833	0.90405	0.91231	0.91354
0.834	0.90526	0.91293	0.91176
0.835	0.90662	0.91362	0.90985
0.836	0.90804	0.91431	0.90804
0.837	0.90943	0.91501	0.90628
0.838	0.9108	0.91563	0.90471
0.839	0.91202	0.91622	0.90354
0.84	0.91317	0.91678	0.90268
0.841	0.91436	0.91736	0.90201
0.842	0.91542	0.91794	0.90139
0.843	0.91631	0.91856	0.90095
0.844	0.91707	0.91905	0.90077
0.845	0.91762	0.91952	0.90077
0.846	0.91802	0.91998	0.90087
0.847	0.91835	0.9204	0.90116
0.848	0.91864	0.92068	0.90167
0.849	0.91845	0.92023	0.90062
0.85	0.91836	0.92003	0.90072
0.851	0.91829	0.91989	0.90205
0.852	0.9181	0.91979	0.90343
0.853	0.91782	0.91968	0.90487
0.854	0.91736	0.91955	0.9064
0.855	0.91673	0.91921	0.90798
0.856	0.91601	0.9188	0.90954
0.857	0.91521	0.91856	0.91082
0.858	0.91431	0.9183	0.91197
0.859	0.91312	0.90881	0.91111
0.86	0.91184	0.90188	0.91171
0.861	0.91087	0.89982	0.91315
0.862	0.90981	0.89846	0.91461
0.863	0.90866	0.8971	0.91603
0.864	0.90746	0.89574	0.91733
0.865	0.90618	0.89477	0.91833
0.866	0.90461	0.89415	0.91904
0.867	0.90272	0.8938	0.9196
0.868	0.90072	0.89359	0.92002
0.869	0.89871	0.89371	0.92026
0.87	0.89651	0.8943	0.92032
0.871	0.89395	0.8953	0.9202
0.872	0.89845	0.91151	0.92016
0.873	0.89878	0.91493	0.92013
0.874	0.89784	0.91522	0.91983
0.875	0.897	0.91562	0.91939
0.876	0.89628	0.91613	0.91903
0.877	0.89558	0.91652	0.91876
0.878	0.89496	0.91678	0.91851
0.879	0.89439	0.9172	0.91829
0.88	0.89408	0.91776	0.91817
0.881	0.89398	0.91841	0.91814
0.882	0.89411	0.91913	0.9181
0.883	0.89435	0.92003	0.918
0.884	0.89468	0.921	0.91779
0.885	0.89514	0.92196	0.9175
0.886	0.89583	0.92291	0.91725
0.887	0.87338	0.9228	0.91613
0.888	0.86927	0.92361	0.91612
0.889	0.87072	0.92458	0.91603
0.89	0.87291	0.92561	0.91578
0.891	0.84941	0.92558	0.9138
0.892	0.8452	0.92663	0.91346
0.893	0.84782	0.92782	0.91271
0.894	0.8517	0.92902	0.91172
0.895	0.83817	0.92911	0.90882
0.896	0.83273	0.9302	0.90786
0.897	0.83727	0.9314	0.90667
0.898	0.84351	0.93235	0.90488
0.899	0.84943	0.93321	0.90316
0.9	0.85507	0.93392	0.90196
0.901	0.86029	0.9345	0.90079
0.902	0.86578	0.935	0.89928
0.903	0.87207	0.9354	0.89771
0.904	0.87812	0.93569	0.89618
0.905	0.88297	0.93593	0.89435
0.906	0.88583	0.93612	0.89279
0.907	0.88833	0.9362	0.89149
0.908	0.89014	0.93619	0.89077
0.909	0.89119	0.93609	0.89102
0.91	0.89089	0.93594	0.8916
0.911	0.88923	0.93579	0.89219
0.912	0.89973	0.9361	0.90331
0.913	0.90117	0.93605	0.90603
0.914	0.89943	0.93574	0.90709
0.915	0.89732	0.93534	0.90796
0.916	0.90749	0.93564	0.91583
0.917	0.90947	0.93547	0.91806
0.918	0.90873	0.93501	0.91901
0.919	0.90779	0.93444	0.92027
0.92	0.91387	0.93478	0.92344
0.921	0.91531	0.93461	0.92505
0.922	0.91492	0.93418	0.92604
0.923	0.91453	0.93371	0.92694
0.924	0.91414	0.93319	0.92776
0.925	0.91382	0.93262	0.92842
0.926	0.91347	0.93251	0.92829
0.927	0.9132	0.93209	0.92864
0.928	0.91303	0.93151	0.92904
0.929	0.913	0.93093	0.92923
0.93	0.91316	0.93019	0.92929
0.931	0.91343	0.92946	0.92922
0.932	0.91374	0.92859	0.92914
0.933	0.91412	0.92765	0.92898
0.934	0.91447	0.92668	0.92865
0.935	0.91427	0.92647	0.92824
0.936	0.91451	0.92583	0.92777
0.937	0.91489	0.92505	0.92727
0.938	0.91528	0.9244	0.92679
0.939	0.91564	0.92403	0.92637
0.94	0.91604	0.92396	0.92602
0.941	0.91649	0.92403	0.92558
0.942	0.91701	0.92426	0.92508
0.943	0.91751	0.92468	0.92447
0.944	0.9179	0.92519	0.92386
0.945	0.91816	0.92572	0.92327
0.946	0.91836	0.92629	0.92276
0.947	0.91853	0.92683	0.92245
0.948	0.91873	0.92692	0.92268
0.949	0.91874	0.92726	0.92265
0.95	0.91875	0.92769	0.92271
0.951	0.91878	0.9281	0.92289
0.952	0.9188	0.92855	0.92317
0.953	0.91876	0.92905	0.92347
0.954	0.91863	0.92955	0.92367
0.955	0.91846	0.93001	0.92374
0.956	0.91825	0.93046	0.92366
0.957	0.91789	0.9309	0.92363
0.958	0.91741	0.93133	0.92365
0.959	0.9169	0.9318	0.92367
0.96	0.91634	0.93233	0.92365
0.961	0.91572	0.93291	0.92354
0.962	0.9151	0.93348	0.92343
0.963	0.9145	0.93407	0.92331
0.964	0.91386	0.93459	0.92324
0.965	0.91325	0.9351	0.92322
0.966	0.91262	0.93555	0.92319
0.967	0.91197	0.93595	0.92311
0.968	0.9113	0.93622	0.92288
0.969	0.91059	0.93634	0.92263
0.97	0.90994	0.93644	0.92239
0.971	0.90941	0.93646	0.9222
0.972	0.90921	0.93633	0.92198
0.973	0.90924	0.93604	0.92173
0.974	0.90897	0.93598	0.92136
0.975	0.90914	0.93566	0.9212
0.976	0.90935	0.93519	0.92099
0.977	0.9097	0.93466	0.92083
0.978	0.91007	0.93457	0.92122
0.979	0.9105	0.93408	0.92125
0.98	0.91115	0.93344	0.92134
0.981	0.91192	0.93268	0.92141
0.982	0.91269	0.93182	0.92143
0.983	0.9134	0.93083	0.92128
0.984	0.91418	0.92966	0.92097
0.985	0.9149	0.92846	0.92057
0.986	0.91537	0.92817	0.92096
0.987	0.91576	0.9274	0.92069
0.988	0.91627	0.92647	0.92015
0.989	0.91669	0.92565	0.91939
0.99	0.91706	0.92493	0.91856
0.991	0.91709	0.91917	0.91836
0.992	0.9172	0.91634	0.91767
0.993	0.91751	0.91579	0.9168
0.994	0.91765	0.91571	0.91579
0.995	0.91748	0.90496	0.9148
0.996	0.91724	0.89904	0.91369
0.997	0.9172	0.90205	0.91254
0.998	0.91697	0.90619	0.91108
0.999	0.9165	0.89689	0.90851
1	0.91597	0.89529	0.90679
1.001	0.91539	0.90237	0.90508
1.002	0.91471	0.90909	0.90393
1.003	0.91398	0.9144	0.9033
1.004	0.9131	0.91867	0.90335
1.005	0.91196	0.9221	0.90385
1.006	0.91091	0.92473	0.9056
1.007	0.90776	0.92176	0.90038
1.008	0.90439	0.92228	0.89935
1.009	0.90145	0.92436	0.90045
1.01	0.89802	0.92675	0.90248
1.011	0.89402	0.92835	0.90429
1.012	0.88945	0.92968	0.90625
1.013	0.88444	0.93078	0.90802
1.014	0.87947	0.9318	0.90981
1.015	0.86992	0.93127	0.9072
1.016	0.86007	0.9321	0.9073
1.017	0.85149	0.93328	0.90897
1.018	0.84014	0.93425	0.91087
1.019	0.82692	0.93491	0.91289
1.02	0.81326	0.93535	0.91467
1.021	0.79983	0.93552	0.91623
1.022	0.7905	0.93547	0.91748
1.023	0.78399	0.93521	0.91834
1.024	0.77902	0.93475	0.91896
1.025	0.80473	0.93473	0.921
1.026	0.81691	0.93427	0.92093
1.027	0.81699	0.9338	0.92068
1.028	0.81547	0.93339	0.92072
1.029	0.84183	0.93334	0.9225
1.03	0.85204	0.93301	0.92255
1.031	0.8526	0.93258	0.92243
1.032	0.85244	0.93215	0.92224
1.033	0.8757	0.9321	0.92368
1.034	0.88071	0.93186	0.92337
1.035	0.88128	0.93144	0.92271
1.036	0.88156	0.93094	0.92214
1.037	0.88189	0.93025	0.92174
1.038	0.90225	0.93021	0.92324
1.039	0.90656	0.92975	0.92323
1.04	0.90719	0.92909	0.92288
1.041	0.90776	0.92844	0.92243
1.042	0.90839	0.92781	0.92178
1.043	0.909	0.92721	0.92103
1.044	0.90957	0.92662	0.92039
1.045	0.91005	0.92609	0.91989
1.046	0.91055	0.92551	0.91944
1.047	0.91105	0.92488	0.91913
1.048	0.91154	0.92432	0.91894
1.049	0.91198	0.92377	0.91898
1.05	0.91202	0.9237	0.91864
1.051	0.91242	0.92324	0.91875
1.052	0.91294	0.92275	0.91897
1.053	0.91349	0.92238	0.91917
1.054	0.91395	0.92212	0.91951
1.055	0.91438	0.9219	0.92005
1.056	0.91458	0.92169	0.9206
1.057	0.91473	0.92158	0.9211
1.058	0.91491	0.92139	0.92165
1.059	0.9151	0.92126	0.92227
1.06	0.91513	0.92112	0.92303
1.061	0.91485	0.92089	0.92383
1.062	0.91446	0.92065	0.92455
1.063	0.91399	0.92043	0.92526
1.064	0.91338	0.92024	0.92609
1.065	0.91271	0.92014	0.9271
1.066	0.91263	0.90661	0.92769
1.067	0.91204	0.90079	0.92848
1.068	0.91134	0.9006	0.92968
1.069	0.91065	0.9007	0.93093
1.07	0.91064	0.88348	0.93154
1.071	0.9103	0.87571	0.93225
1.072	0.90985	0.87531	0.93314
1.073	0.9095	0.87542	0.93401
1.074	0.90931	0.87545	0.93468
1.075	0.90951	0.85736	0.93512
1.076	0.90961	0.84817	0.93535
1.077	0.90971	0.84706	0.9355
1.078	0.90987	0.84671	0.93555
1.079	0.91004	0.84632	0.93538
1.08	0.91038	0.84577	0.935
1.081	0.91086	0.84485	0.93433
1.082	0.91134	0.84386	0.93326
1.083	0.91075	0.86806	0.93259
1.084	0.9112	0.87276	0.93152
1.085	0.91187	0.87274	0.92982
1.086	0.91266	0.87244	0.92792
1.087	0.91213	0.90164	0.92687
1.088	0.91277	0.90597	0.92536
1.089	0.91351	0.90577	0.92335
1.09	0.9132	0.91383	0.92227
1.091	0.91391	0.91675	0.92079
1.092	0.91486	0.91636	0.91867
1.093	0.91569	0.91585	0.91651
1.094	0.91637	0.91534	0.91477
1.095	0.91686	0.91498	0.91361
1.096	0.91665	0.91516	0.9127
1.097	0.91688	0.91485	0.91229
1.098	0.91696	0.91447	0.91226
1.099	0.9167	0.91422	0.91279
1.1	0.91612	0.91407	0.91381
1.101	0.91518	0.91399	0.91525
1.102	0.91398	0.91392	0.9171
1.103	0.91386	0.91367	0.9183
1.104	0.9128	0.91373	0.92002
1.105	0.91146	0.91392	0.92217
1.106	0.91007	0.91417	0.92432
1.107	0.90877	0.91444	0.92641
1.108	0.90759	0.91486	0.92831
1.109	0.90642	0.91541	0.93004
1.11	0.90581	0.91051	0.9308
1.111	0.90424	0.90926	0.93195
1.112	0.90274	0.91035	0.93326
1.113	0.90116	0.91148	0.93428
1.114	0.8994	0.91251	0.93516
1.115	0.89228	0.89985	0.93512
1.116	0.88635	0.89695	0.93562
1.117	0.88193	0.89948	0.93619
1.118	0.87798	0.90186	0.93657
1.119	0.8745	0.90367	0.93683
1.12	0.86377	0.89489	0.93662
1.121	0.85383	0.89405	0.93671
1.122	0.8486	0.89513	0.93675
1.123	0.84497	0.89506	0.93657
1.124	0.84274	0.89407	0.93609
1.125	0.84179	0.89261	0.93557
1.126	0.84252	0.88959	0.93494
1.127	0.84535	0.88559	0.93419
1.128	0.84959	0.88068	0.93331
1.129	0.8555	0.87459	0.93245
1.13	0.86211	0.86781	0.93158
1.131	0.86879	0.86056	0.93074
1.132	0.87534	0.85295	0.93002
1.133	0.88418	0.86745	0.92969
1.134	0.88656	0.86979	0.92914
1.135	0.88853	0.86702	0.92865
1.136	0.8904	0.86403	0.92837
1.137	0.89393	0.88207	0.92812
1.138	0.89477	0.88598	0.92794
1.139	0.89503	0.88547	0.92775
1.14	0.89483	0.8852	0.92767
1.141	0.89633	0.89764	0.92745
1.142	0.89724	0.90346	0.9274
1.143	0.89727	0.90377	0.92743
1.144	0.89727	0.90396	0.92762
1.145	0.89727	0.90433	0.92792
1.146	0.89734	0.90487	0.92821
1.147	0.89733	0.90557	0.92843
1.148	0.89735	0.9064	0.92868
1.149	0.89751	0.9074	0.92885
1.15	0.89794	0.90859	0.929
1.151	0.89861	0.90971	0.92902
1.152	0.89373	0.90265	0.92884
1.153	0.8911	0.90101	0.92851
1.154	0.89137	0.90326	0.92836
1.155	0.89221	0.90562	0.92839
1.156	0.88679	0.89964	0.92756
1.157	0.88281	0.89891	0.92726
1.158	0.8834	0.90237	0.92738
1.159	0.88504	0.90583	0.92763
1.16	0.87718	0.89981	0.92593
1.161	0.87538	0.90085	0.92614
1.162	0.87685	0.90384	0.92687
1.163	0.8787	0.90633	0.92745
1.164	0.87989	0.90862	0.92808
1.165	0.88017	0.91038	0.92873
1.166	0.87459	0.9073	0.92742
1.167	0.87039	0.90766	0.92734
1.168	0.86857	0.90953	0.92765
1.169	0.86672	0.91144	0.92773
1.17	0.8636	0.91285	0.92762
1.171	0.85933	0.91386	0.92727
1.172	0.85478	0.91493	0.92694
1.173	0.85018	0.91626	0.92675
1.174	0.84494	0.91729	0.92676
1.175	0.83907	0.91828	0.92693
1.176	0.82692	0.91693	0.92558
1.177	0.81331	0.91783	0.92582
1.178	0.80171	0.91897	0.92695
1.179	0.79146	0.91976	0.92794
1.18	0.78178	0.9202	0.92876
1.181	0.77315	0.92039	0.92945
1.182	0.76538	0.92035	0.93006
1.183	0.75926	0.91992	0.93051
1.184	0.75439	0.91919	0.931
1.185	0.75043	0.9182	0.93129
1.186	0.74734	0.91688	0.93135
1.187	0.74501	0.91527	0.93133
1.188	0.743	0.91343	0.93134
1.189	0.74087	0.91187	0.93115
1.19	0.73849	0.91081	0.93073
1.191	0.73606	0.91001	0.93001
1.192	0.73317	0.90972	0.92899
1.193	0.73093	0.90933	0.92775
1.194	0.72904	0.90922	0.92611
1.195	0.75552	0.91184	0.92585
1.196	0.76563	0.90954	0.9243
1.197	0.76987	0.90716	0.92218
1.198	0.77311	0.90569	0.91999
1.199	0.77588	0.90478	0.91784
1.2	0.77953	0.90345	0.91572
1.201	0.80529	0.90741	0.91519
1.202	0.81696	0.90458	0.91366
1.203	0.82494	0.9011	0.91162
1.204	0.8327	0.89755	0.90979
1.205	0.84168	0.89314	0.908
1.206	0.85183	0.8881	0.9061
1.207	0.8627	0.88288	0.90412
1.208	0.87381	0.87747	0.90241
1.209	0.88423	0.87214	0.90152
1.21	0.89311	0.868	0.90122
1.211	0.89985	0.86591	0.90132
1.212	0.90452	0.86596	0.90175
1.213	0.90795	0.86707	0.9024
1.214	0.91052	0.86852	0.90348
1.215	0.91256	0.87015	0.90501
1.216	0.91415	0.8718	0.90702
1.217	0.91547	0.87332	0.90928
1.218	0.91647	0.87447	0.91155
1.219	0.91712	0.87535	0.9136
1.22	0.91756	0.87605	0.91529
1.221	0.91764	0.8771	0.91625
1.222	0.91748	0.87901	0.91674
1.223	0.9172	0.88204	0.91675
1.224	0.91679	0.88449	0.91675
1.225	0.91649	0.88592	0.91708
1.226	0.91623	0.88583	0.91753
1.227	0.91578	0.885	0.91825
1.228	0.91499	0.88307	0.91929
1.229	0.91404	0.88077	0.92031
1.23	0.9132	0.87775	0.92137
1.231	0.91277	0.87386	0.92259
1.232	0.9128	0.86882	0.92393
1.233	0.91302	0.86387	0.92496
1.234	0.9131	0.85918	0.926
1.235	0.91301	0.85563	0.92704
1.236	0.91415	0.87467	0.92747
1.237	0.91383	0.88098	0.92786
1.238	0.91327	0.88021	0.92817
1.239	0.91286	0.87866	0.92837
1.24	0.91237	0.87747	0.92846
1.241	0.91183	0.87691	0.92839
1.242	0.91134	0.87658	0.92812
1.243	0.9124	0.89654	0.92797
1.244	0.91213	0.90091	0.92757
1.245	0.9117	0.90153	0.92693
1.246	0.91134	0.90209	0.92623
1.247	0.91109	0.90271	0.92552
1.248	0.9124	0.91347	0.92534
1.249	0.91341	0.91898	0.92478
1.25	0.91388	0.91955	0.92373
1.251	0.9145	0.9201	0.92258
1.252	0.91529	0.9207	0.92132
1.253	0.91623	0.92129	0.92013
1.254	0.91724	0.92185	0.91905
1.255	0.91822	0.9224	0.91812
1.256	0.91827	0.92274	0.91749
1.257	0.91889	0.9232	0.91673
1.258	0.9197	0.92389	0.91589
1.259	0.92053	0.92453	0.91512
1.26	0.92137	0.92522	0.9144
1.261	0.92217	0.92585	0.91376
1.262	0.92284	0.92638	0.91333
1.263	0.92344	0.92678	0.91296
1.264	0.92396	0.9271	0.91254
1.265	0.92441	0.92728	0.9122
1.266	0.92478	0.92729	0.91204
1.267	0.92501	0.92728	0.91203
1.268	0.92507	0.92729	0.91219
1.269	0.92492	0.92738	0.91244
1.27	0.92461	0.92747	0.91259
1.271	0.92418	0.92763	0.91251
1.272	0.92399	0.92772	0.91207
1.273	0.92353	0.92778	0.91184
1.274	0.92278	0.92773	0.91165
1.275	0.92191	0.92762	0.91153
1.276	0.92082	0.9275	0.91147
1.277	0.91968	0.92734	0.91133
1.278	0.9185	0.9272	0.91125
1.279	0.91731	0.92694	0.91125
1.28	0.9162	0.92659	0.91112
1.281	0.91608	0.92645	0.91149
1.282	0.91522	0.92613	0.91157
1.283	0.91406	0.9257	0.9118
1.284	0.91299	0.92514	0.91195
1.285	0.91195	0.92434	0.91212
1.286	0.91106	0.92349	0.9124
1.287	0.91029	0.92255	0.91268
1.288	0.90982	0.92155	0.91281
1.289	0.90991	0.92115	0.91326
1.29	0.90982	0.92044	0.91353
1.291	0.90978	0.91971	0.91373
1.292	0.90988	0.91883	0.9139
1.293	0.91021	0.91824	0.91404
1.294	0.89391	0.91226	0.91276
1.295	0.89104	0.91065	0.9128
1.296	0.89455	0.90935	0.91337
1.297	0.88545	0.9	0.91203
1.298	0.88549	0.89713	0.9124
1.299	0.89271	0.89622	0.91336
1.3	0.89906	0.89625	0.91419
1.301	0.89769	0.88809	0.91332
1.302	0.89967	0.88527	0.91364
1.303	0.90411	0.88726	0.91438
1.304	0.90799	0.89176	0.91511
1.305	0.91049	0.89415	0.91565
1.306	0.91279	0.89639	0.91652
1.307	0.91426	0.89877	0.91727
1.308	0.9153	0.90005	0.91779
1.309	0.91602	0.90014	0.91809
1.31	0.91641	0.89914	0.91827
1.311	0.91644	0.89702	0.91828
1.312	0.9169	0.90352	0.91957
1.313	0.91693	0.90586	0.9201
1.314	0.91635	0.90396	0.91977
1.315	0.91532	0.90094	0.91904
1.316	0.91388	0.89703	0.91818
1.317	0.91432	0.90516	0.91981
1.318	0.91361	0.90573	0.9196
1.319	0.91212	0.90268	0.91912
1.32	0.91292	0.91112	0.92059
1.321	0.91286	0.91453	0.92134
1.322	0.91183	0.91405	0.92122
1.323	0.91126	0.91412	0.92063
1.324	0.91054	0.91361	0.9203
1.325	0.90971	0.91293	0.92007
1.326	0.90902	0.91224	0.91986
1.327	0.90849	0.91147	0.9197
1.328	0.90786	0.91156	0.91896
1.329	0.90798	0.91145	0.91919
1.33	0.90772	0.9107	0.91917
1.331	0.90735	0.90975	0.91901
1.332	0.90702	0.90972	0.91869
1.333	0.90673	0.90903	0.91848
1.334	0.90648	0.90823	0.91844
1.335	0.90636	0.90739	0.91844
1.336	0.90605	0.90743	0.91812
1.337	0.90612	0.9068	0.91802
1.338	0.90642	0.90601	0.918
1.339	0.90689	0.90538	0.91807
1.34	0.90749	0.90488	0.91832
1.341	0.90807	0.90455	0.91883
1.342	0.90853	0.90449	0.91948
1.343	0.90909	0.90477	0.9202
1.344	0.90954	0.90458	0.92076
1.345	0.91005	0.9049	0.92136
1.346	0.91081	0.90556	0.92203
1.347	0.9113	0.9055	0.92246
1.348	0.91197	0.9061	0.9229
1.349	0.91283	0.90709	0.92331
1.35	0.91341	0.90703	0.92379
1.351	0.91403	0.90768	0.92422
1.352	0.91482	0.90865	0.92472
1.353	0.91533	0.90864	0.92516
1.354	0.91594	0.90944	0.92558
1.355	0.91673	0.91059	0.92586
1.356	0.91724	0.90842	0.92626
1.357	0.91781	0.9084	0.92631
1.358	0.91846	0.90984	0.92628
1.359	0.91896	0.89163	0.92663
1.36	0.91965	0.82476	0.92743
1.361	0.91911	0.83698	0.92709
1.362	0.91955	0.85097	0.92687
1.363	0.91982	0.85587	0.92637
1.364	0.92011	0.83997	0.92648
1.365	0.92016	0.83355	0.92595
1.366	0.92016	0.83734	0.92508
1.367	0.92011	0.8429	0.92417
1.368	0.92015	0.82587	0.92404
1.369	0.92021	0.82034	0.9235
1.37	0.92005	0.82378	0.92262
1.371	0.91961	0.82763	0.92157
1.372	0.91905	0.83193	0.9205
1.373	0.91836	0.83645	0.91922
1.374	0.91763	0.84045	0.91766
1.375	0.91685	0.84351	0.91619
1.376	0.91609	0.84664	0.91491
1.377	0.91542	0.84969	0.91357
1.378	0.91457	0.85258	0.91178
1.379	0.91332	0.85591	0.90955
1.38	0.91414	0.87037	0.91089
1.381	0.91345	0.87875	0.90974
1.382	0.91173	0.88198	0.90731
1.383	0.90969	0.88428	0.90504
1.384	0.90723	0.88585	0.90331
1.385	0.90443	0.88671	0.90165
1.386	0.90696	0.8965	0.90521
1.387	0.90554	0.89853	0.90502
1.388	0.90237	0.89852	0.90495
1.389	0.89851	0.89832	0.90538
1.39	0.89424	0.89885	0.90568
1.391	0.89817	0.90536	0.90909
1.392	0.89928	0.90937	0.91086
1.393	0.89564	0.91055	0.91126
1.394	0.89097	0.91196	0.91216
1.395	0.88603	0.91343	0.91333
1.396	0.88132	0.91486	0.91452
1.397	0.8765	0.9162	0.91591
1.398	0.87309	0.91686	0.91726
1.399	0.87018	0.91711	0.91872
1.4	0.86791	0.91714	0.92011
1.401	0.86628	0.91711	0.9213
1.402	0.86537	0.91692	0.92232
1.403	0.86488	0.9166	0.92325
1.404	0.84029	0.91565	0.92214
1.405	0.83454	0.91565	0.92297
1.406	0.8348	0.91524	0.9235
1.407	0.83645	0.91455	0.92363
1.408	0.83887	0.91369	0.92343
1.409	0.84216	0.91268	0.92307
1.41	0.82335	0.9092	0.9213
1.411	0.81822	0.90926	0.92109
1.412	0.82283	0.90793	0.92021
1.413	0.8314	0.90513	0.91908
1.414	0.84263	0.9015	0.9185
1.415	0.83951	0.89086	0.91602
1.416	0.84013	0.88553	0.91555
1.417	0.84984	0.88311	0.91559
1.418	0.86004	0.88061	0.91553
1.419	0.86889	0.87889	0.91586
1.42	0.87602	0.87804	0.9167
1.421	0.88087	0.87759	0.91778
1.422	0.8798	0.86789	0.91655
1.423	0.87964	0.86209	0.91722
1.424	0.88041	0.86196	0.91835
1.425	0.88007	0.86325	0.91913
1.426	0.87806	0.86235	0.9194
1.427	0.87504	0.86127	0.91929
1.428	0.87163	0.85967	0.91911
1.429	0.86867	0.85677	0.91926
1.43	0.86509	0.85426	0.91906
1.431	0.86051	0.85086	0.91873
1.432	0.85522	0.84559	0.91847
1.433	0.85186	0.84012	0.91856
1.434	0.8561	0.85031	0.91966
1.435	0.85706	0.8547	0.91953
1.436	0.8553	0.85056	0.91912
1.437	0.85913	0.85765	0.91971
1.438	0.86138	0.86168	0.91951
1.439	0.85978	0.86016	0.919
1.44	0.86511	0.87022	0.91955
1.441	0.86741	0.87602	0.91918
1.442	0.86565	0.87653	0.91827
1.443	0.87717	0.89177	0.91906
1.444	0.88287	0.89887	0.91878
1.445	0.89098	0.90561	0.91916
1.446	0.89465	0.90811	0.91891
1.447	0.89501	0.90835	0.91832
1.448	0.89476	0.90864	0.91763
1.449	0.89497	0.90907	0.91715
1.45	0.89533	0.90979	0.91684
1.451	0.89586	0.91064	0.91658
1.452	0.89661	0.9116	0.91631
1.453	0.89739	0.91255	0.91608
1.454	0.89809	0.91346	0.91597
1.455	0.8987	0.91428	0.91595
1.456	0.89925	0.91498	0.91614
1.457	0.89977	0.91564	0.91646
1.458	0.90026	0.9163	0.91699
1.459	0.90067	0.91697	0.91771
1.46	0.90101	0.91769	0.91857
1.461	0.90135	0.91829	0.91937
1.462	0.90166	0.91879	0.92004
1.463	0.90209	0.91919	0.92069
1.464	0.90246	0.91923	0.92129
1.465	0.90288	0.91936	0.92181
1.466	0.90338	0.91948	0.92225
1.467	0.90384	0.91956	0.92254
1.468	0.90428	0.91954	0.9227
1.469	0.90476	0.91938	0.92264
1.47	0.90294	0.91229	0.9221
1.471	0.90294	0.90843	0.9218
1.472	0.90406	0.90796	0.9217
1.473	0.90518	0.90764	0.92146
1.474	0.90615	0.90719	0.92121
1.475	0.90711	0.90627	0.9208
1.476	0.90653	0.89258	0.9204
1.477	0.90724	0.88628	0.92011
1.478	0.90818	0.88351	0.91965
1.479	0.90904	0.88122	0.919
1.48	0.90987	0.87865	0.91811
1.481	0.91063	0.87611	0.91744
1.482	0.91137	0.87374	0.91708
1.483	0.91199	0.87167	0.91671
1.484	0.91245	0.87004	0.91619
1.485	0.91267	0.86875	0.91558
1.486	0.91257	0.86797	0.91494
1.487	0.91231	0.86747	0.91446
1.488	0.91294	0.88946	0.91453
1.489	0.91288	0.89924	0.91446
1.49	0.91239	0.90025	0.91415
1.491	0.91345	0.91361	0.91417
1.492	0.91373	0.91702	0.91427
1.493	0.91346	0.91725	0.91431
1.494	0.91321	0.91748	0.91386
1.495	0.91295	0.91767	0.91386
1.496	0.91258	0.91792	0.91399
1.497	0.91215	0.91829	0.91429
1.498	0.91163	0.91879	0.91473
1.499	0.91131	0.91909	0.91435
1.5	0.91087	0.91965	0.91454
1.501	0.91044	0.92046	0.9149
1.502	0.91018	0.92137	0.91522
1.503	0.91012	0.92227	0.91546
1.504	0.91021	0.92315	0.91582
1.505	0.91051	0.9233	0.91651
1.506	0.9107	0.92394	0.91682
1.507	0.91092	0.92479	0.91735
1.508	0.91116	0.92558	0.91795
1.509	0.9115	0.92629	0.9186
1.51	0.91204	0.92696	0.91934
1.511	0.91258	0.92707	0.92025
1.512	0.91317	0.92761	0.92072
1.513	0.91403	0.92819	0.92107
1.514	0.91499	0.92868	0.92133
1.515	0.91602	0.92906	0.92155
1.516	0.91709	0.92938	0.9216
1.517	0.91309	0.9263	0.91564
1.518	0.9125	0.92513	0.91287
1.519	0.91466	0.92517	0.91257
1.52	0.91647	0.9251	0.91234
1.521	0.9157	0.92187	0.90687
1.522	0.91589	0.91941	0.90344
1.523	0.91746	0.9187	0.90323
1.524	0.91871	0.91813	0.903
1.525	0.91955	0.91777	0.9024
1.526	0.92015	0.91722	0.9012
1.527	0.92052	0.91635	0.90004
1.528	0.92072	0.91498	0.89801
1.529	0.92065	0.91327	0.89596
1.53	0.92041	0.9087	0.8899
1.531	0.9198	0.90289	0.88436
1.532	0.91925	0.8987	0.8822
1.533	0.91853	0.89453	0.88108
1.534	0.91767	0.89014	0.88035
1.535	0.91693	0.88536	0.88022
1.536	0.91631	0.8807	0.88032
1.537	0.91664	0.89102	0.88818
1.538	0.91658	0.89774	0.89205
1.539	0.91596	0.89645	0.89158
1.54	0.91673	0.91289	0.90214
1.541	0.91657	0.9158	0.90431
1.542	0.91647	0.91912	0.90584
1.543	0.91617	0.92005	0.90636
1.544	0.91563	0.91903	0.90588
1.545	0.91499	0.91802	0.9055
1.546	0.91452	0.91809	0.90464
1.547	0.91384	0.91757	0.90429
1.548	0.91307	0.91702	0.90413
1.549	0.91232	0.91663	0.90403
1.55	0.91174	0.9164	0.90391
1.551	0.91123	0.91636	0.90382
1.552	0.91091	0.91663	0.90326
1.553	0.91061	0.91682	0.903
1.554	0.91031	0.91732	0.90306
1.555	0.91019	0.91791	0.90335
1.556	0.91011	0.91859	0.90375
1.557	0.90991	0.91941	0.90425
1.558	0.90967	0.92028	0.90477
1.559	0.90934	0.92121	0.90547
1.56	0.90952	0.92124	0.90632
1.561	0.90929	0.92201	0.90723
1.562	0.90887	0.92293	0.90828
1.563	0.90846	0.92374	0.9094
1.564	0.90811	0.92452	0.91077
1.565	0.90841	0.92457	0.91189
1.566	0.90826	0.92519	0.91295
1.567	0.90795	0.92585	0.91418
1.568	0.90748	0.92639	0.91571
1.569	0.90713	0.92685	0.91699
1.57	0.90364	0.92096	0.91637
1.571	0.90111	0.91957	0.91668
1.572	0.90085	0.92092	0.91774
1.573	0.90105	0.92222	0.91899
1.574	0.89464	0.91398	0.91685
1.575	0.8923	0.91324	0.91726
1.576	0.89318	0.91501	0.9184
1.577	0.89039	0.91049	0.91732
1.578	0.88893	0.9095	0.91728
1.579	0.88971	0.91109	0.91824
1.58	0.89006	0.91268	0.91919
1.581	0.88941	0.91384	0.91998
1.582	0.88589	0.9094	0.91863
1.583	0.88294	0.90824	0.91816
1.584	0.88123	0.90913	0.91775
1.585	0.87934	0.91049	0.91689
1.586	0.8782	0.91153	0.91582
1.587	0.87794	0.91196	0.91468
1.588	0.8774	0.91205	0.91321
1.589	0.8765	0.91198	0.91171
1.59	0.87542	0.91216	0.91061
1.591	0.87383	0.91194	0.90966
1.592	0.87148	0.91133	0.90877
1.593	0.86777	0.91	0.90814
1.594	0.86362	0.90773	0.90801
1.595	0.86048	0.90505	0.9081
1.596	0.85851	0.90097	0.90803
1.597	0.85868	0.89719	0.90752
1.598	0.86156	0.89099	0.90624
1.599	0.86409	0.88616	0.90478
1.6	0.86684	0.87941	0.90337
1.601	0.86801	0.87464	0.90275
1.602	0.87384	0.88048	0.90495
1.603	0.8772	0.88359	0.90528
1.604	0.87692	0.88327	0.90391
1.605	0.87567	0.88349	0.90262
1.606	0.87447	0.88427	0.90136
1.607	0.88004	0.89274	0.90345
1.608	0.88516	0.89789	0.90416
1.609	0.88651	0.89727	0.90338
1.61	0.88814	0.89614	0.90269
1.611	0.89947	0.90784	0.90651
1.612	0.90256	0.91	0.90687
1.613	0.90385	0.90999	0.90658
1.614	0.90491	0.91013	0.90639
1.615	0.90816	0.91459	0.90736
1.616	0.91043	0.91711	0.90809
1.617	0.91134	0.91773	0.90837
1.618	0.91222	0.91827	0.9088
1.619	0.91294	0.91863	0.90953
1.62	0.91353	0.91883	0.9106
1.621	0.91344	0.91901	0.91045
1.622	0.91375	0.91912	0.91116
1.623	0.91409	0.91919	0.91247
1.624	0.91438	0.91914	0.91364
1.625	0.9146	0.91887	0.91475
1.626	0.91476	0.91854	0.91559
1.627	0.91489	0.91816	0.9164
1.628	0.915	0.91782	0.91714
1.629	0.91509	0.91748	0.91779
1.63	0.91505	0.9173	0.91844
1.631	0.91491	0.91724	0.91896
1.632	0.91469	0.9173	0.91913
1.633	0.91441	0.91742	0.91896
1.634	0.91406	0.91754	0.9187
1.635	0.9136	0.91766	0.91844
1.636	0.91304	0.91783	0.91812
1.637	0.91248	0.91802	0.91794
1.638	0.91251	0.91786	0.91834
1.639	0.91217	0.91808	0.91838
1.64	0.91182	0.9184	0.91811
1.641	0.91151	0.91876	0.91762
1.642	0.91117	0.91912	0.91708
1.643	0.9107	0.91941	0.91664
1.644	0.90898	0.91786	0.91638
1.645	0.90713	0.91773	0.91607
1.646	0.90607	0.91824	0.91602
1.647	0.90526	0.9186	0.91617
1.648	0.90457	0.91886	0.91629
1.649	0.9039	0.91908	0.91642
1.65	0.89342	0.91631	0.91411
1.651	0.88577	0.9161	0.91346
1.652	0.8841	0.9166	0.91407
1.653	0.88351	0.91649	0.91491
1.654	0.88326	0.91619	0.91587
1.655	0.8836	0.91582	0.91652
1.656	0.87514	0.91307	0.91512
1.657	0.86729	0.91192	0.91502
1.658	0.86772	0.91133	0.91605
1.659	0.86979	0.90991	0.91674
1.66	0.87235	0.90801	0.91722
1.661	0.87492	0.90573	0.91749
1.662	0.8774	0.90307	0.91757
1.663	0.88028	0.89965	0.91796
1.664	0.87717	0.89232	0.91748
1.665	0.87461	0.88404	0.91766
1.666	0.87723	0.87845	0.91832
1.667	0.88094	0.87191	0.91883
1.668	0.8849	0.8634	0.91931
1.669	0.88864	0.85506	0.91995
1.67	0.88802	0.83202	0.9201
1.671	0.89095	0.81615	0.92089
1.672	0.89328	0.80746	0.92166
1.673	0.89477	0.80149	0.92232
1.674	0.89465	0.77455	0.92273
1.675	0.89706	0.75846	0.92331
1.676	0.89882	0.74982	0.92385
1.677	0.89974	0.7446	0.9243
1.678	0.90013	0.72407	0.92465
1.679	0.90087	0.70419	0.92514
1.68	0.90136	0.69604	0.92563
1.681	0.90156	0.69153	0.92607
1.682	0.9018	0.68826	0.92643
1.683	0.90206	0.68557	0.92663
1.684	0.90231	0.68283	0.92673
1.685	0.90251	0.67971	0.92667
1.686	0.90257	0.6766	0.92664
1.687	0.90252	0.67395	0.92662
1.688	0.90236	0.67188	0.9265
1.689	0.90149	0.71253	0.92605
1.69	0.90158	0.72515	0.92592
1.691	0.90158	0.72696	0.92552
1.692	0.90087	0.75968	0.92499
1.693	0.90121	0.77473	0.92472
1.694	0.90155	0.7769	0.92428
1.695	0.90102	0.81008	0.92365
1.696	0.90163	0.82467	0.92314
1.697	0.90215	0.82719	0.92262
1.698	0.9018	0.86052	0.92192
1.699	0.90243	0.87138	0.92159
1.7	0.90297	0.874	0.92117
1.701	0.90282	0.90054	0.92066
1.702	0.90348	0.90623	0.92044
1.703	0.90431	0.90826	0.92006
1.704	0.90526	0.9103	0.91963
1.705	0.90523	0.91107	0.91909
1.706	0.90597	0.91266	0.91868
1.707	0.90689	0.91463	0.91825
1.708	0.90774	0.91653	0.91777
1.709	0.9084	0.91824	0.91719
1.71	0.90899	0.91996	0.91657
1.711	0.90955	0.92158	0.91588
1.712	0.91013	0.92308	0.91512
1.713	0.9106	0.92446	0.91427
1.714	0.91096	0.9257	0.91334
1.715	0.91119	0.92683	0.91237
1.716	0.91124	0.9279	0.91144
1.717	0.91118	0.92878	0.91048
1.718	0.91112	0.92942	0.90952
1.719	0.91137	0.92959	0.90977
1.72	0.91127	0.92979	0.90929
1.721	0.911	0.92994	0.90862
1.722	0.91066	0.92987	0.90802
1.723	0.91035	0.92963	0.90749
1.724	0.90991	0.92915	0.90705
1.725	0.90925	0.92841	0.90676
1.726	0.90839	0.92749	0.90676
1.727	0.90743	0.92653	0.9071
1.728	0.90374	0.92581	0.90038
1.729	0.90154	0.92477	0.90033
1.73	0.90059	0.92367	0.90289
1.731	0.89999	0.92237	0.90566
1.732	0.89972	0.921	0.90821
1.733	0.89952	0.9195	0.91052
1.734	0.89496	0.91522	0.90891
1.735	0.89276	0.91083	0.91018
1.736	0.89348	0.9059	0.91265
1.737	0.89529	0.8978	0.91538
1.738	0.89763	0.88935	0.91747
1.739	0.89972	0.88138	0.91899
1.74	0.90146	0.87455	0.92006
1.741	0.90269	0.86936	0.92098
1.742	0.90345	0.86606	0.92189
1.743	0.90398	0.86397	0.92266
1.744	0.90456	0.863	0.92309
1.745	0.90531	0.86254	0.92325
1.746	0.90604	0.86233	0.9233
1.747	0.90664	0.86237	0.92334
1.748	0.90636	0.8889	0.92295
1.749	0.90698	0.89361	0.92294
1.75	0.9078	0.89404	0.92265
1.751	0.90857	0.8944	0.92234
1.752	0.90931	0.89499	0.92195
1.753	0.90908	0.90779	0.92148
1.754	0.90974	0.91405	0.92114
1.755	0.91047	0.91478	0.92072
1.756	0.91101	0.91537	0.92029
1.757	0.91153	0.91589	0.91994
1.758	0.91199	0.9164	0.91953
1.759	0.91235	0.91698	0.91917
1.76	0.91265	0.91755	0.91873
1.761	0.91284	0.91817	0.91829
1.762	0.91292	0.9189	0.91804
1.763	0.91291	0.91966	0.91779
1.764	0.91292	0.92037	0.91737
1.765	0.91296	0.92103	0.91669
1.766	0.91276	0.91162	0.91639
1.767	0.91238	0.90865	0.91545
1.768	0.91192	0.91059	0.91421
1.769	0.91126	0.91282	0.91275
1.77	0.91042	0.91509	0.91124
1.771	0.90787	0.90816	0.90759
1.772	0.90531	0.90698	0.9049
1.773	0.90355	0.91061	0.90321
1.774	0.90152	0.91431	0.9018
1.775	0.89578	0.90971	0.89369
1.776	0.89101	0.91198	0.8903
1.777	0.88692	0.91592	0.88917
1.778	0.8823	0.91915	0.88939
1.779	0.87392	0.91739	0.88057
1.78	0.8655	0.91906	0.88033
1.781	0.8576	0.92085	0.88371
1.782	0.85167	0.92207	0.88776
1.783	0.83805	0.92163	0.88217
1.784	0.82361	0.92236	0.8835
1.785	0.81237	0.92291	0.88782
1.786	0.8014	0.92308	0.89278
1.787	0.78733	0.92296	0.89745
1.788	0.76551	0.92288	0.8969
1.789	0.74029	0.92283	0.90091
1.79	0.7163	0.92261	0.90732
1.791	0.69946	0.92237	0.91172
1.792	0.68779	0.9221	0.91495
1.793	0.67925	0.92177	0.9177
1.794	0.67248	0.92142	0.92026
1.795	0.68836	0.92129	0.92176
1.796	0.7038	0.92102	0.92291
1.797	0.70364	0.9208	0.92443
1.798	0.73578	0.92057	0.92573
1.799	0.74343	0.92029	0.9264
1.8	0.74321	0.91992	0.92787
1.801	0.781	0.91965	0.92918
1.802	0.78918	0.91964	0.92964
1.803	0.79027	0.91961	0.93091
1.804	0.83044	0.91947	0.93224
1.805	0.83845	0.91965	0.93288
1.806	0.84003	0.91989	0.93434
1.807	0.87696	0.91992	0.93567
1.808	0.88407	0.92036	0.93638
1.809	0.88587	0.9209	0.93741
1.81	0.88912	0.9212	0.9374
1.811	0.89249	0.92158	0.93774
1.812	0.89483	0.92213	0.93833
1.813	0.89702	0.92249	0.93853
1.814	0.89739	0.92268	0.93828
1.815	0.89937	0.92296	0.93808
1.816	0.90209	0.92333	0.93775
1.817	0.905	0.92367	0.93723
1.818	0.90557	0.92385	0.93681
1.819	0.90771	0.92409	0.93634
1.82	0.91051	0.92446	0.93589
1.821	0.9131	0.9248	0.93539
1.822	0.91557	0.92511	0.93479
1.823	0.91783	0.92537	0.93413
1.824	0.91991	0.92559	0.9335
1.825	0.92178	0.92579	0.93278
1.826	0.92345	0.92594	0.93187
1.827	0.92484	0.92611	0.93082
1.828	0.926	0.92625	0.92975
1.829	0.92691	0.92636	0.92871
1.83	0.92762	0.92654	0.92766
1.831	0.92808	0.92681	0.92675
1.832	0.9282	0.92698	0.92593
1.833	0.92805	0.92696	0.9252
1.834	0.92775	0.92683	0.92456
1.835	0.92719	0.92666	0.92398
1.836	0.92633	0.92644	0.92347
1.837	0.92537	0.92617	0.92307
1.838	0.92489	0.92603	0.92347
1.839	0.92402	0.92573	0.92343
1.84	0.92278	0.92524	0.92336
1.841	0.92161	0.92476	0.92333
1.842	0.9205	0.92431	0.92334
1.843	0.91938	0.92392	0.92327
1.844	0.91837	0.92359	0.92313
1.845	0.91751	0.92322	0.92303
1.846	0.91746	0.92306	0.92334
1.847	0.917	0.92269	0.92328
1.848	0.91652	0.9223	0.92311
1.849	0.91615	0.92204	0.92295
1.85	0.91599	0.92191	0.92283
1.851	0.91587	0.92187	0.9229
1.852	0.91585	0.92188	0.92315
1.853	0.91601	0.92187	0.9233
1.854	0.91633	0.92186	0.92347
1.855	0.91678	0.92191	0.92379
1.856	0.91733	0.92193	0.92427
1.857	0.91581	0.9189	0.92453
1.858	0.91586	0.91801	0.92518
1.859	0.91731	0.91839	0.92612
1.86	0.91867	0.91882	0.9271
1.861	0.91974	0.91916	0.92797
1.862	0.92046	0.91912	0.92865
1.863	0.92109	0.91881	0.92931
1.864	0.92156	0.91808	0.92983
1.865	0.92154	0.91043	0.93003
1.866	0.92154	0.90327	0.93049
1.867	0.92169	0.90037	0.9308
1.868	0.92172	0.89779	0.93092
1.869	0.92162	0.89508	0.93085
1.87	0.92143	0.89247	0.93059
1.871	0.9212	0.89016	0.93015
1.872	0.92086	0.88813	0.92953
1.873	0.92041	0.88685	0.92877
1.874	0.92043	0.87461	0.92877
1.875	0.92005	0.86304	0.92818
1.876	0.91941	0.86002	0.92719
1.877	0.91868	0.85898	0.92607
1.878	0.91772	0.85879	0.92492
1.879	0.91755	0.84615	0.92471
1.88	0.91663	0.83448	0.92375
1.881	0.91537	0.83091	0.92224
1.882	0.91366	0.82859	0.9207
1.883	0.91177	0.82734	0.91962
1.884	0.90943	0.82676	0.91856
1.885	0.90682	0.82586	0.91746
1.886	0.90429	0.82421	0.91643
1.887	0.90139	0.82282	0.91549
1.888	0.89825	0.82149	0.91494
1.889	0.8954	0.81952	0.91469
1.89	0.89341	0.81663	0.91472
1.891	0.89233	0.81275	0.91497
1.892	0.89209	0.80871	0.915
1.893	0.89227	0.80472	0.91496
1.894	0.89263	0.80098	0.91497
1.895	0.89328	0.7975	0.91502
1.896	0.89419	0.79452	0.91513
1.897	0.89527	0.7919	0.91523
1.898	0.89556	0.81273	0.91495
1.899	0.89568	0.823	0.91494
1.9	0.89629	0.8232	0.91512
1.901	0.89725	0.82232	0.91549
1.902	0.89821	0.82176	0.9158
1.903	0.89916	0.82136	0.91621
1.904	0.90016	0.82101	0.91686
1.905	0.90112	0.82071	0.9177
1.906	0.902	0.82058	0.91869
1.907	0.90286	0.82082	0.91979
1.908	0.90369	0.82133	0.92085
1.909	0.90445	0.82214	0.92195
1.91	0.90522	0.82317	0.92309
1.911	0.90602	0.82425	0.92419
1.912	0.90668	0.82536	0.92525
1.913	0.90732	0.82654	0.92632
1.914	0.908	0.8277	0.92716
1.915	0.90859	0.82907	0.92792
1.916	0.9092	0.8305	0.92868
1.917	0.90965	0.83165	0.92929
1.918	0.91006	0.83308	0.92995
1.919	0.91041	0.8347	0.93044
1.92	0.91066	0.83632	0.93075
1.921	0.91095	0.83787	0.93073
1.922	0.91112	0.83936	0.93044
1.923	0.91115	0.84101	0.92997
1.924	0.91103	0.84274	0.92957
1.925	0.91075	0.84461	0.92918
1.926	0.91034	0.84689	0.92868
1.927	0.90971	0.84962	0.92822
1.928	0.90881	0.85292	0.92784
1.929	0.90767	0.85612	0.92751
1.93	0.90612	0.85942	0.92715
1.931	0.90378	0.86334	0.92668
1.932	0.90053	0.86766	0.92618
1.933	0.90072	0.88067	0.92624
1.934	0.89906	0.89196	0.92616
1.935	0.89513	0.89624	0.9261
1.936	0.89054	0.89972	0.92634
1.937	0.88588	0.90248	0.92674
1.938	0.88129	0.90499	0.92714
1.939	0.87734	0.90686	0.92753
1.94	0.87419	0.90817	0.92788
1.941	0.87139	0.9095	0.92838
1.942	0.86897	0.91092	0.92894
1.943	0.86749	0.91172	0.92956
1.944	0.86684	0.91196	0.93026
1.945	0.86672	0.91198	0.9309
1.946	0.86685	0.91175	0.93138
1.947	0.86719	0.91151	0.93178
1.948	0.86784	0.91124	0.93203
1.949	0.86931	0.91052	0.9321
1.95	0.89221	0.91592	0.93308
1.951	0.89735	0.91683	0.93312
1.952	0.89862	0.91675	0.93288
1.953	0.89978	0.91659	0.93253
1.954	0.90094	0.91652	0.93214
1.955	0.90182	0.91656	0.93182
1.956	0.90267	0.91675	0.93154
1.957	0.90356	0.91687	0.93133
1.958	0.90446	0.91697	0.93108
1.959	0.90521	0.91705	0.93087
1.96	0.90576	0.91708	0.93067
1.961	0.90617	0.91714	0.93051
1.962	0.90647	0.91707	0.9303
1.963	0.90655	0.91699	0.93031
1.964	0.90636	0.9169	0.93041
1.965	0.90595	0.9169	0.93045
1.966	0.90554	0.9169	0.93043
1.967	0.9051	0.91691	0.93037
1.968	0.90452	0.91685	0.93021
1.969	0.90383	0.91687	0.9301
1.97	0.90308	0.917	0.93012
1.971	0.90235	0.91711	0.93015
1.972	0.90162	0.91729	0.93015
1.973	0.90083	0.91738	0.93009
1.974	0.9	0.91745	0.92992
1.975	0.89906	0.91766	0.92973
1.976	0.89815	0.91807	0.92965
1.977	0.89739	0.91862	0.92959
1.978	0.89681	0.91919	0.92942
1.979	0.89633	0.91976	0.92923
1.98	0.89591	0.92022	0.929
1.981	0.89563	0.92055	0.92873
1.982	0.89543	0.92086	0.92848
1.983	0.89528	0.92128	0.92829
1.984	0.89541	0.92169	0.92795
1.985	0.89551	0.92207	0.92773
1.986	0.89585	0.92244	0.92741
1.987	0.89615	0.92272	0.92704
1.988	0.89643	0.92287	0.92676
1.989	0.89672	0.92292	0.92659
1.99	0.89695	0.9228	0.92656
1.991	0.89712	0.92249	0.92665
1.992	0.89728	0.92203	0.92677
1.993	0.89745	0.92148	0.9269
1.994	0.89758	0.92091	0.92704
1.995	0.89778	0.92026	0.92723
1.996	0.89817	0.9196	0.92753
1.997	0.89858	0.91887	0.92796
1.998	0.89886	0.91802	0.92851
1.999	0.89917	0.91707	0.92901
2	0.89955	0.91602	0.92941

## Sheet: Figure 3g
-1.0V			-1.5V			-1.9V			-2.0V			-2.1V			-2.2V			-2.3V			-2.4V			-2.5V
-170	-1800200		-170	-1600010		-170	-1393760		-170	-1187250		-170	-982686		-170	-683916		-170	-294689		-170	208816		-170	1.03817E6
-169	-1800220		-169	-1600160		-169	-1394230		-169	-1186570		-169	-982811		-169	-683697		-169	-294779		-169	209872		-169	1.03527E6
-168	-1800050		-168	-1600000		-168	-1393520		-168	-1186900		-168	-982252		-168	-683991		-168	-294381		-168	209760		-168	1.06585E6
-167	-1799670		-167	-1599650		-167	-1393700		-167	-1186860		-167	-982962		-167	-684021		-167	-293980		-167	208826		-167	1.02468E6
-166	-1799260		-166	-1598740		-166	-1394010		-166	-1187700		-166	-982796		-166	-684105		-166	-294409		-166	209364		-166	1.02515E6
-165	-1799640		-165	-1598480		-165	-1393150		-165	-1187540		-165	-982972		-165	-683972		-165	-294797		-165	209460		-165	1.04027E6
-164	-1800110		-164	-1598800		-164	-1393610		-164	-1187440		-164	-984590		-164	-684063		-164	-294830		-164	209126		-164	1.03081E6
-163	-1800180		-163	-1598700		-163	-1393620		-163	-1187200		-163	-982960		-163	-683634		-163	-293917		-163	209374		-163	1.03074E6
-162	-1799980		-162	-1599340		-162	-1393100		-162	-1187720		-162	-983213		-162	-683507		-162	-294360		-162	208808		-162	1.01646E6
-161	-1800530		-161	-1598940		-161	-1393440		-161	-1187600		-161	-983316		-161	-683614		-161	-294752		-161	209262		-161	1.05689E6
-160	-1800830		-160	-1599470		-160	-1393980		-160	-1187580		-160	-984021		-160	-684189		-160	-294705		-160	210174		-160	1.04109E6
-159	-1800190		-159	-1599470		-159	-1393400		-159	-1187090		-159	-983496		-159	-684174		-159	-294722		-159	209542		-159	1.05428E6
-158	-1799850		-158	-1600350		-158	-1393600		-158	-1186950		-158	-983751		-158	-684522		-158	-294661		-158	209244		-158	1.05268E6
-157	-1799810		-157	-1599810		-157	-1393500		-157	-1187380		-157	-983757		-157	-684373		-157	-294213		-157	209564		-157	1.04184E6
-156	-1800090		-156	-1599800		-156	-1393230		-156	-1188150		-156	-983920		-156	-684503		-156	-294166		-156	209786		-156	1.03641E6
-155	-1799930		-155	-1599630		-155	-1392960		-155	-1187510		-155	-984057		-155	-684161		-155	-293471		-155	209338		-155	1.04928E6
-154	-1800710		-154	-1599960		-154	-1393300		-154	-1187500		-154	-984112		-154	-684184		-154	-293653		-154	210423		-154	1.00127E6
-153	-1800790		-153	-1600380		-153	-1393300		-153	-1187650		-153	-984552		-153	-684427		-153	-293393		-153	209810		-153	1.04654E6
-152	-1800450		-152	-1599970		-152	-1393270		-152	-1187820		-152	-984810		-152	-684472		-152	-293450		-152	210821		-152	1.03308E6
-151	-1800260		-151	-1599240		-151	-1393510		-151	-1188210		-151	-984675		-151	-684678		-151	-293174		-151	210914		-151	1.03989E6
-150	-1799650		-150	-1599230		-150	-1393780		-150	-1187710		-150	-984789		-150	-684623		-150	-292861		-150	210056		-150	1.04267E6
-149	-1799160		-149	-1599460		-149	-1393650		-149	-1187240		-149	-984429		-149	-684652		-149	-292681		-149	209832		-149	1.02716E6
-148	-1799310		-148	-1599270		-148	-1393220		-148	-1188150		-148	-984868		-148	-684241		-148	-292710		-148	210411		-148	1.03763E6
-147	-1800100		-147	-1599410		-147	-1393000		-147	-1188310		-147	-985283		-147	-684653		-147	-292947		-147	209954		-147	1.03839E6
-146	-1800020		-146	-1599560		-146	-1393590		-146	-1187780		-146	-986274		-146	-684493		-146	-292824		-146	209864		-146	1.02939E6
-145	-1799850		-145	-1598990		-145	-1393800		-145	-1188310		-145	-985688		-145	-684774		-145	-292991		-145	210086		-145	1.0533E6
-144	-1800180		-144	-1598640		-144	-1393220		-144	-1188660		-144	-986879		-144	-684768		-144	-292620		-144	209972		-144	1.03901E6
-143	-1799670		-143	-1599680		-143	-1393440		-143	-1188220		-143	-986298		-143	-684929		-143	-292489		-143	210146		-143	1.03785E6
-142	-1799590		-142	-1600190		-142	-1393030		-142	-1187890		-142	-987304		-142	-684418		-142	-292476		-142	209782		-142	1.04662E6
-141	-1799870		-141	-1599830		-141	-1393350		-141	-1188330		-141	-987197		-141	-684743		-141	-292765		-141	210100		-141	1.02269E6
-140	-1800140		-140	-1599170		-140	-1393580		-140	-1188300		-140	-986136		-140	-685267		-140	-293137		-140	210656		-140	1.02133E6
-139	-1799950		-139	-1599400		-139	-1393310		-139	-1188190		-139	-986256		-139	-685257		-139	-292727		-139	210168		-139	1.0406E6
-138	-1799980		-138	-1599610		-138	-1393480		-138	-1187830		-138	-986522		-138	-685372		-138	-292931		-138	209770		-138	1.04335E6
-137	-1800010		-137	-1599820		-137	-1393640		-137	-1187440		-137	-987552		-137	-685127		-137	-293007		-137	210699		-137	1.02981E6
-136	-1799560		-136	-1599960		-136	-1394030		-136	-1188310		-136	-986696		-136	-685374		-136	-292885		-136	210291		-136	1.03094E6
-135	-1799300		-135	-1599970		-135	-1393900		-135	-1188110		-135	-987171		-135	-684798		-135	-292420		-135	210264		-135	1.02415E6
-134	-1798790		-134	-1600190		-134	-1393880		-134	-1188010		-134	-987231		-134	-685594		-134	-292878		-134	210152		-134	1.04941E6
-133	-1798910		-133	-1600090		-133	-1393520		-133	-1187950		-133	-987515		-133	-685707		-133	-292702		-133	209486		-133	1.03444E6
-132	-1799370		-132	-1600510		-132	-1393420		-132	-1187620		-132	-987501		-132	-686075		-132	-292630		-132	209786		-132	1.03606E6
-131	-1799970		-131	-1600280		-131	-1393560		-131	-1187960		-131	-988034		-131	-685932		-131	-292897		-131	210767		-131	1.03766E6
-130	-1799670		-130	-1600090		-130	-1393650		-130	-1188030		-130	-987032		-130	-685413		-130	-292556		-130	210424		-130	1.05753E6
-129	-1799830		-129	-1599720		-129	-1393950		-129	-1187740		-129	-988389		-129	-686397		-129	-292970		-129	209770		-129	1.05736E6
-128	-1799690		-128	-1599660		-128	-1393680		-128	-1187580		-128	-987599		-128	-685451		-128	-293149		-128	210007		-128	1.02041E6
-127	-1799650		-127	-1599610		-127	-1393630		-127	-1187720		-127	-986832		-127	-686358		-127	-292823		-127	209596		-127	1.04524E6
-126	-1799700		-126	-1599230		-126	-1394040		-126	-1187530		-126	-986933		-126	-686181		-126	-292637		-126	210678		-126	1.05401E6
-125	-1800120		-125	-1599260		-125	-1394240		-125	-1187990		-125	-987900		-125	-685957		-125	-292643		-125	210211		-125	1.05511E6
-124	-1799900		-124	-1599680		-124	-1393850		-124	-1187850		-124	-987441		-124	-685880		-124	-292574		-124	209788		-124	1.04429E6
-123	-1798970		-123	-1600130		-123	-1393870		-123	-1188090		-123	-988164		-123	-685953		-123	-292063		-123	210132		-123	1.03251E6
-122	-1798590		-122	-1599210		-122	-1394680		-122	-1188010		-122	-987111		-122	-686259		-122	-292354		-122	210427		-122	1.03722E6
-121	-1799410		-121	-1597990		-121	-1394450		-121	-1188270		-121	-986922		-121	-686463		-121	-293036		-121	210275		-121	1.04305E6
-120	-1800400		-120	-1598420		-120	-1393850		-120	-1188570		-120	-987364		-120	-685929		-120	-292745		-120	209688		-120	1.04871E6
-119	-1800900		-119	-1599850		-119	-1394290		-119	-1188310		-119	-986874		-119	-685602		-119	-292583		-119	209904		-119	1.04729E6
-118	-1800210		-118	-1600110		-118	-1394570		-118	-1188230		-118	-987500		-118	-686376		-118	-292075		-118	209770		-118	1.06261E6
-117	-1799790		-117	-1599660		-117	-1394290		-117	-1187920		-117	-987934		-117	-687035		-117	-292893		-117	210413		-117	1.037E6
-116	-1799470		-116	-1599450		-116	-1394160		-116	-1187700		-116	-987942		-116	-686573		-116	-291753		-116	209704		-116	1.03815E6
-115	-1799250		-115	-1599340		-115	-1393880		-115	-1188570		-115	-987977		-115	-686562		-115	-291783		-115	210664		-115	1.03826E6
-114	-1799710		-114	-1598920		-114	-1394100		-114	-1188520		-114	-988230		-114	-686281		-114	-291999		-114	210722		-114	1.02603E6
-113	-1799990		-113	-1598970		-113	-1394710		-113	-1188240		-113	-987669		-113	-686738		-113	-292713		-113	209844		-113	1.04534E6
-112	-1800250		-112	-1599730		-112	-1394390		-112	-1188900		-112	-987651		-112	-686858		-112	-292602		-112	210555		-112	1.03152E6
-111	-1800080		-111	-1599910		-111	-1394260		-111	-1189000		-111	-987366		-111	-687024		-111	-292672		-111	210237		-111	1.03211E6
-110	-1800210		-110	-1600080		-110	-1394160		-110	-1188030		-110	-987722		-110	-686614		-110	-292763		-110	210082		-110	1.04196E6
-109	-1799270		-109	-1600210		-109	-1393980		-109	-1189040		-109	-987686		-109	-687358		-109	-291989		-109	209952		-109	1.03421E6
-108	-1799030		-108	-1600320		-108	-1394110		-108	-1188870		-108	-987557		-108	-687396		-108	-292770		-108	209574		-108	1.00339E6
-107	-1799170		-107	-1599680		-107	-1394520		-107	-1188780		-107	-987994		-107	-687087		-107	-293170		-107	209562		-107	1.02599E6
-106	-1799550		-106	-1599580		-106	-1394410		-106	-1188910		-106	-987540		-106	-687469		-106	-293103		-106	209882		-106	1.0476E6
-105	-1799830		-105	-1599850		-105	-1393370		-105	-1189390		-105	-987620		-105	-687343		-105	-293263		-105	209828		-105	1.04611E6
-104	-1800280		-104	-1599640		-104	-1393470		-104	-1188850		-104	-987638		-104	-686881		-104	-293346		-104	209632		-104	1.04243E6
-103	-1799410		-103	-1599900		-103	-1394720		-103	-1189580		-103	-987196		-103	-687368		-103	-292965		-103	210261		-103	1.04328E6
-102	-1798870		-102	-1600190		-102	-1394140		-102	-1189020		-102	-987102		-102	-687715		-102	-292753		-102	209922		-102	1.00899E6
-101	-1798610		-101	-1600750		-101	-1393930		-101	-1189260		-101	-988007		-101	-688122		-101	-292691		-101	209586		-101	1.03197E6
-100	-1799440		-100	-1600070		-100	-1393860		-100	-1189120		-100	-987065		-100	-687852		-100	-292987		-100	209824		-100	1.0355E6
-99	-1799430		-99	-1600200		-99	-1394080		-99	-1189130		-99	-986522		-99	-687582		-99	-292641		-99	209096		-99	1.05949E6
-98	-1799390		-98	-1600080		-98	-1394180		-98	-1189570		-98	-986678		-98	-688029		-98	-292932		-98	209998		-98	1.04006E6
-97	-1798920		-97	-1600110		-97	-1394070		-97	-1189440		-97	-987552		-97	-687717		-97	-292556		-97	209752		-97	1.01419E6
-96	-1799450		-96	-1599110		-96	-1394050		-96	-1189830		-96	-987231		-96	-687838		-96	-292790		-96	210403		-96	1.03129E6
-95	-1799280		-95	-1599240		-95	-1394220		-95	-1190540		-95	-987232		-95	-688359		-95	-293012		-95	209716		-95	1.01295E6
-94	-1799140		-94	-1599390		-94	-1394030		-94	-1190730		-94	-987383		-94	-687710		-94	-292934		-94	209664		-94	1.01995E6
-93	-1798900		-93	-1599490		-93	-1394000		-93	-1190170		-93	-987441		-93	-687882		-93	-292781		-93	209670		-93	1.02269E6
-92	-1799300		-92	-1599440		-92	-1394490		-92	-1190440		-92	-986829		-92	-687875		-92	-292984		-92	209614		-92	1.02472E6
-91	-1799030		-91	-1600150		-91	-1394630		-91	-1190790		-91	-987250		-91	-687384		-91	-293257		-91	209866		-91	1.0209E6
-90	-1798940		-90	-1599920		-90	-1394520		-90	-1190150		-90	-987590		-90	-687999		-90	-292773		-90	209264		-90	1.03107E6
-89	-1799320		-89	-1599420		-89	-1394300		-89	-1190100		-89	-987740		-89	-687747		-89	-292591		-89	209742		-89	1.00588E6
-88	-1800130		-88	-1599280		-88	-1394170		-88	-1190390		-88	-987351		-88	-688132		-88	-292913		-88	209230		-88	1.00661E6
-87	-1799930		-87	-1599240		-87	-1394560		-87	-1189940		-87	-988103		-87	-688077		-87	-292872		-87	209890		-87	1.02408E6
-86	-1799230		-86	-1599640		-86	-1394380		-86	-1190600		-86	-987537		-86	-687287		-86	-293047		-86	210362		-86	1.04298E6
-85	-1799380		-85	-1600230		-85	-1394860		-85	-1190390		-85	-988431		-85	-687305		-85	-293391		-85	209712		-85	1.03798E6
-84	-1799590		-84	-1600040		-84	-1393950		-84	-1190370		-84	-987791		-84	-688340		-84	-293760		-84	210388		-84	1.04249E6
-83	-1799300		-83	-1599650		-83	-1394000		-83	-1190750		-83	-987634		-83	-688154		-83	-292823		-83	209792		-83	990142
-82	-1799210		-82	-1599770		-82	-1394610		-82	-1190970		-82	-988454		-82	-688325		-82	-292650		-82	210011		-82	1.016E6
-81	-1799570		-81	-1599840		-81	-1394890		-81	-1190980		-81	-988698		-81	-687962		-81	-292401		-81	209036		-81	1.03156E6
-80	-1799890		-80	-1599140		-80	-1394470		-80	-1190910		-80	-987816		-80	-688108		-80	-293160		-80	209800		-80	1.03547E6
-79	-1800540		-79	-1599210		-79	-1394560		-79	-1190730		-79	-988654		-79	-687990		-79	-293014		-79	209502		-79	1.02541E6
-78	-1799920		-78	-1599540		-78	-1394850		-78	-1190400		-78	-988132		-78	-687459		-78	-293149		-78	209702		-78	1.02899E6
-77	-1799200		-77	-1599720		-77	-1394660		-77	-1190440		-77	-989114		-77	-687974		-77	-293017		-77	209868		-77	1.02985E6
-76	-1798500		-76	-1599780		-76	-1394920		-76	-1190560		-76	-988332		-76	-688457		-76	-293079		-76	210131		-76	1.03381E6
-75	-1799140		-75	-1599940		-75	-1395140		-75	-1190830		-75	-989058		-75	-687909		-75	-293261		-75	209484		-75	1.02238E6
-74	-1799290		-74	-1599880		-74	-1394620		-74	-1190520		-74	-989320		-74	-687925		-74	-293112		-74	209528		-74	1.02732E6
-73	-1800480		-73	-1599520		-73	-1394990		-73	-1190290		-73	-989216		-73	-687952		-73	-293200		-73	209340		-73	1.01281E6
-72	-1800630		-72	-1599590		-72	-1394650		-72	-1190690		-72	-988780		-72	-687970		-72	-293908		-72	209584		-72	1.0164E6
-71	-1800080		-71	-1599030		-71	-1394480		-71	-1190670		-71	-989596		-71	-687794		-71	-295464		-71	209682		-71	1.03842E6
-70	-1799290		-70	-1599340		-70	-1395410		-70	-1190950		-70	-989562		-70	-687551		-70	-293816		-70	209398		-70	1.02979E6
-69	-1799630		-69	-1599820		-69	-1395180		-69	-1190600		-69	-989164		-69	-687928		-69	-293321		-69	210016		-69	1.03029E6
-68	-1799450		-68	-1600530		-68	-1394670		-68	-1190270		-68	-989482		-68	-687915		-68	-293641		-68	209502		-68	1.02587E6
-67	-1799490		-67	-1599930		-67	-1395330		-67	-1190770		-67	-989954		-67	-687360		-67	-293204		-67	209368		-67	1.03838E6
-66	-1799440		-66	-1599840		-66	-1394780		-66	-1190800		-66	-990246		-66	-687931		-66	-293278		-66	209410		-66	1.0382E6
-65	-1799610		-65	-1599870		-65	-1394920		-65	-1189890		-65	-990316		-65	-687342		-65	-293510		-65	209014		-65	1.03226E6
-64	-1799540		-64	-1599740		-64	-1395290		-64	-1190350		-64	-989822		-64	-687776		-64	-293496		-64	209336		-64	1.03493E6
-63	-1799810		-63	-1599180		-63	-1394870		-63	-1189840		-63	-990545		-63	-687681		-63	-293323		-63	209310		-63	1.04005E6
-62	-1799780		-62	-1599090		-62	-1395200		-62	-1189740		-62	-991085		-62	-688092		-62	-293302		-62	209284		-62	1.0369E6
-61	-1799710		-61	-1598960		-61	-1394580		-61	-1189660		-61	-990520		-61	-687828		-61	-293157		-61	209732		-61	1.01239E6
-60	-1799730		-60	-1599280		-60	-1394780		-60	-1189630		-60	-991079		-60	-687767		-60	-293093		-60	209226		-60	1.03263E6
-59	-1799960		-59	-1599360		-59	-1395000		-59	-1189440		-59	-990806		-59	-687647		-59	-293332		-59	208864		-59	1.00426E6
-58	-1799730		-58	-1599660		-58	-1395210		-58	-1190130		-58	-991107		-58	-688144		-58	-293327		-58	208984		-58	1.03594E6
-57	-1799780		-57	-1599520		-57	-1395430		-57	-1189830		-57	-990833		-57	-688205		-57	-293135		-57	209218		-57	1.05685E6
-56	-1799330		-56	-1599320		-56	-1395090		-56	-1189590		-56	-990933		-56	-688453		-56	-293314		-56	208896		-56	1.03417E6
-55	-1799350		-55	-1598890		-55	-1395820		-55	-1189500		-55	-991534		-55	-688151		-55	-293133		-55	209164		-55	1.02847E6
-54	-1799400		-54	-1599100		-54	-1395760		-54	-1188850		-54	-991952		-54	-688400		-54	-293242		-54	208290		-54	1.02355E6
-53	-1799210		-53	-1599360		-53	-1395080		-53	-1188860		-53	-990952		-53	-688462		-53	-293457		-53	208720		-53	1.00801E6
-52	-1799250		-52	-1599170		-52	-1395630		-52	-1188820		-52	-991588		-52	-688047		-52	-293703		-52	209496		-52	1.03601E6
-51	-1798880		-51	-1598930		-51	-1395540		-51	-1189570		-51	-991848		-51	-688476		-51	-293524		-51	209006		-51	1.04373E6
-50	-1799070		-50	-1599290		-50	-1395780		-50	-1189100		-50	-992501		-50	-689338		-50	-293544		-50	208626		-50	999182
-49	-1799000		-49	-1599440		-49	-1395550		-49	-1189380		-49	-991745		-49	-689068		-49	-293742		-49	208752		-49	1.02023E6
-48	-1799890		-48	-1599120		-48	-1395870		-48	-1189490		-48	-991518		-48	-688992		-48	-293319		-48	208336		-48	1.04638E6
-47	-1799530		-47	-1599210		-47	-1396080		-47	-1189160		-47	-991432		-47	-689129		-47	-293294		-47	208376		-47	1.01592E6
-46	-1799140		-46	-1599370		-46	-1396060		-46	-1189130		-46	-992784		-46	-689868		-46	-293646		-46	208226		-46	1.01247E6
-45	-1798770		-45	-1599630		-45	-1396080		-45	-1189400		-45	-991961		-45	-689383		-45	-293902		-45	209154		-45	1.02614E6
-44	-1799000		-44	-1599080		-44	-1395790		-44	-1189750		-44	-992412		-44	-689450		-44	-294403		-44	209176		-44	1.01583E6
-43	-1799020		-43	-1598850		-43	-1395440		-43	-1189470		-43	-992393		-43	-689268		-43	-293600		-43	208840		-43	1.03619E6
-42	-1800060		-42	-1598650		-42	-1395530		-42	-1189720		-42	-992306		-42	-688554		-42	-293197		-42	208550		-42	1.03407E6
-41	-1800340		-41	-1599160		-41	-1396220		-41	-1189920		-41	-992770		-41	-689351		-41	-293483		-41	208752		-41	1.03396E6
-40	-1799730		-40	-1599790		-40	-1396100		-40	-1189730		-40	-992762		-40	-689001		-40	-293758		-40	208816		-40	1.01635E6
-39	-1799330		-39	-1600190		-39	-1395840		-39	-1189680		-39	-991714		-39	-689919		-39	-293645		-39	208906		-39	1.01378E6
-38	-1799500		-38	-1600250		-38	-1395310		-38	-1189510		-38	-992874		-38	-689280		-38	-293598		-38	208666		-38	1.01882E6
-37	-1799360		-37	-1599940		-37	-1395720		-37	-1189460		-37	-992856		-37	-689396		-37	-293897		-37	208494		-37	1.04226E6
-36	-1798990		-36	-1599690		-36	-1396040		-36	-1189650		-36	-993280		-36	-690239		-36	-293701		-36	209070		-36	1.02199E6
-35	-1799280		-35	-1599340		-35	-1396270		-35	-1190070		-35	-993058		-35	-690030		-35	-293790		-35	208582		-35	1.00859E6
-34	-1799350		-34	-1599310		-34	-1396060		-34	-1190220		-34	-993064		-34	-689885		-34	-293960		-34	208332		-34	1.02305E6
-33	-1799540		-33	-1599480		-33	-1396600		-33	-1190260		-33	-992631		-33	-689778		-33	-293780		-33	208740		-33	1.03324E6
-32	-1800020		-32	-1599660		-32	-1395790		-32	-1190090		-32	-993854		-32	-689966		-32	-293883		-32	208536		-32	1.00318E6
-31	-1800590		-31	-1599930		-31	-1396220		-31	-1189340		-31	-993512		-31	-689504		-31	-293193		-31	208192		-31	1.00874E6
-30	-1800900		-30	-1600040		-30	-1395700		-30	-1190200		-30	-993110		-30	-690426		-30	-293723		-30	208598		-30	1.03135E6
-29	-1801030		-29	-1599630		-29	-1396300		-29	-1190810		-29	-993486		-29	-689891		-29	-293847		-29	208084		-29	1.01939E6
-28	-1800140		-28	-1599080		-28	-1396400		-28	-1190350		-28	-993275		-28	-690083		-28	-293943		-28	208414		-28	1.02631E6
-27	-1799580		-27	-1599500		-27	-1396520		-27	-1189970		-27	-993347		-27	-690479		-27	-294220		-27	208468		-27	1.02473E6
-26	-1799390		-26	-1599950		-26	-1396510		-26	-1190480		-26	-993240		-26	-690267		-26	-294760		-26	208460		-26	1.04994E6
-25	-1799460		-25	-1599650		-25	-1396160		-25	-1190760		-25	-992955		-25	-690955		-25	-294435		-25	208402		-25	1.0038E6
-24	-1798140		-24	-1598930		-24	-1396500		-24	-1190450		-24	-993821		-24	-690698		-24	-294094		-24	209096		-24	1.03217E6
-23	-1797920		-23	-1598990		-23	-1396280		-23	-1190230		-23	-993930		-23	-690695		-23	-294305		-23	208714		-23	1.0141E6
-22	-1799090		-22	-1599090		-22	-1396250		-22	-1191130		-22	-993689		-22	-691119		-22	-294327		-22	208356		-22	1.01513E6
-21	-1799830		-21	-1599200		-21	-1396240		-21	-1190650		-21	-993683		-21	-691179		-21	-294399		-21	208658		-21	1.04183E6
-20	-1799410		-20	-1599580		-20	-1396670		-20	-1189990		-20	-993893		-20	-690804		-20	-294208		-20	208758		-20	1.01538E6
-19	-1799040		-19	-1599960		-19	-1396250		-19	-1190280		-19	-993645		-19	-691143		-19	-294346		-19	209208		-19	1.00957E6
-18	-1799120		-18	-1599740		-18	-1396120		-18	-1190660		-18	-993612		-18	-691899		-18	-295311		-18	208722		-18	1.02161E6
-17	-1799220		-17	-1599570		-17	-1396290		-17	-1190740		-17	-994396		-17	-691648		-17	-294411		-17	208170		-17	1.00701E6
-16	-1799440		-16	-1599570		-16	-1396410		-16	-1190500		-16	-994322		-16	-691319		-16	-294704		-16	208052		-16	1.00694E6
-15	-1800090		-15	-1599830		-15	-1396500		-15	-1190700		-15	-993423		-15	-691376		-15	-294493		-15	208302		-15	1.02153E6
-14	-1800450		-14	-1599760		-14	-1396470		-14	-1190880		-14	-993789		-14	-691374		-14	-294692		-14	208418		-14	998606
-13	-1799810		-13	-1599740		-13	-1396680		-13	-1190560		-13	-995111		-13	-691730		-13	-294923		-13	208530		-13	1.00686E6
-12	-1798490		-12	-1599290		-12	-1396260		-12	-1190700		-12	-994320		-12	-691915		-12	-294689		-12	208808		-12	1.01099E6
-11	-1798010		-11	-1598930		-11	-1396760		-11	-1191160		-11	-994646		-11	-691879		-11	-295085		-11	208444		-11	980344
-10	-1798760		-10	-1598890		-10	-1396350		-10	-1191010		-10	-994011		-10	-692374		-10	-295332		-10	208686		-10	1.00676E6
-9	-1798990		-9	-1599050		-9	-1396810		-9	-1191170		-9	-994024		-9	-691828		-9	-294718		-9	208190		-9	1.01571E6
-8	-1799320		-8	-1599520		-8	-1396650		-8	-1190780		-8	-994330		-8	-691727		-8	-295320		-8	208170		-8	1.00507E6
-7	-1799450		-7	-1599590		-7	-1396780		-7	-1190860		-7	-994406		-7	-691707		-7	-295262		-7	208204		-7	1.01798E6
-6	-1799320		-6	-1599900		-6	-1396550		-6	-1191450		-6	-994234		-6	-692234		-6	-295639		-6	208528		-6	1.03245E6
-5	-1798570		-5	-1599490		-5	-1396530		-5	-1191300		-5	-993968		-5	-691939		-5	-295276		-5	208310		-5	1.02094E6
-4	-1798870		-4	-1599250		-4	-1396910		-4	-1191240		-4	-993857		-4	-692396		-4	-295510		-4	209008		-4	1.02015E6
-3	-1799260		-3	-1599250		-3	-1396490		-3	-1190910		-3	-994025		-3	-691953		-3	-295229		-3	208588		-3	995207
-2	-1799760		-2	-1599300		-2	-1396330		-2	-1191510		-2	-994002		-2	-692360		-2	-295613		-2	208446		-2	1.00533E6
-1	-1800190		-1	-1599360		-1	-1396400		-1	-1191180		-1	-994073		-1	-692011		-1	-295287		-1	208682		-1	1.01696E6
0	-1800180		0	-1598980		0	-1396450		0	-1191220		0	-993824		0	-691948		0	-294979		0	209060		0	1.00228E6
1	-1799320		1	-1599340		1	-1396580		1	-1191130		1	-994127		1	-692517		1	-295625		1	209236		1	1.01984E6
2	-1798390		2	-1599060		2	-1396830		2	-1191110		2	-994062		2	-692131		2	-295591		2	208314		2	1.0455E6
3	-1798060		3	-1599340		3	-1397340		3	-1191100		3	-994674		3	-692783		3	-295565		3	208560		3	1.0108E6
4	-1798490		4	-1599320		4	-1396520		4	-1191420		4	-994902		4	-693036		4	-295746		4	208732		4	1.00625E6
5	-1799290		5	-1599730		5	-1397170		5	-1190610		5	-994619		5	-692484		5	-295461		5	208462		5	1.00738E6
6	-1799130		6	-1599510		6	-1397030		6	-1190800		6	-994515		6	-693236		6	-295901		6	208312		6	1.02742E6
7	-1798540		7	-1599100		7	-1396670		7	-1190860		7	-994185		7	-693002		7	-295974		7	208300		7	1.00739E6
8	-1797780		8	-1598920		8	-1396920		8	-1190610		8	-993918		8	-692736		8	-296030		8	208692		8	1.0195E6
9	-1797700		9	-1599010		9	-1396560		9	-1191170		9	-993706		9	-692428		9	-296330		9	208938		9	1.02184E6
10	-1797710		10	-1598860		10	-1396610		10	-1191150		10	-993705		10	-693071		10	-296246		10	208418		10	1.03697E6
11	-1798250		11	-1598890		11	-1396240		11	-1190670		11	-993720		11	-692420		11	-295886		11	208304		11	1.02158E6
12	-1799110		12	-1599360		12	-1396590		12	-1190790		12	-993401		12	-693048		12	-295706		12	208638		12	1.03109E6
13	-1799680		13	-1599740		13	-1396640		13	-1191270		13	-993845		13	-693133		13	-296102		13	208330		13	1.02124E6
14	-1799650		14	-1599580		14	-1396700		14	-1190930		14	-993674		14	-692531		14	-295762		14	208568		14	1.03421E6
15	-1799210		15	-1599510		15	-1396590		15	-1190730		15	-993060		15	-692949		15	-295836		15	208722		15	1.03548E6
16	-1799280		16	-1599160		16	-1396420		16	-1191060		16	-993353		16	-693203		16	-295734		16	208788		16	1.01202E6
17	-1799160		17	-1599020		17	-1396660		17	-1191050		17	-993551		17	-693606		17	-295970		17	208508		17	1.00818E6
18	-1798960		18	-1598910		18	-1396690		18	-1190610		18	-993695		18	-693493		18	-295704		18	208356		18	995692
19	-1799180		19	-1599220		19	-1396550		19	-1190700		19	-993941		19	-692937		19	-295216		19	208710		19	1.00959E6
20	-1799410		20	-1598920		20	-1396460		20	-1190870		20	-993886		20	-692679		20	-295481		20	208056		20	1.02066E6
21	-1799460		21	-1598960		21	-1396890		21	-1190480		21	-993802		21	-692991		21	-295923		21	208554		21	1.02069E6
22	-1799170		22	-1599330		22	-1396530		22	-1190440		22	-993398		22	-693619		22	-295870		22	208720		22	1.00388E6
23	-1799530		23	-1599250		23	-1396740		23	-1190690		23	-993389		23	-693448		23	-295823		23	207992		23	1.01503E6
24	-1799550		24	-1598860		24	-1395950		24	-1190600		24	-993219		24	-693308		24	-295818		24	207960		24	1.01631E6
25	-1799620		25	-1599160		25	-1396530		25	-1190840		25	-993437		25	-693279		25	-295541		25	207912		25	1.03259E6
26	-1798900		26	-1599980		26	-1396180		26	-1190600		26	-993778		26	-693250		26	-295647		26	207758		26	995577
27	-1799030		27	-1600340		27	-1396250		27	-1190800		27	-993676		27	-693322		27	-295824		27	207860		27	997020
28	-1799660		28	-1600300		28	-1396440		28	-1191050		28	-992656		28	-693366		28	-296163		28	208104		28	1.02588E6
29	-1799970		29	-1599970		29	-1395900		29	-1190510		29	-992654		29	-693278		29	-295982		29	208816		29	1.01805E6
30	-1799620		30	-1599660		30	-1396330		30	-1190000		30	-993447		30	-692905		30	-295879		30	208378		30	1.01052E6
31	-1799440		31	-1599260		31	-1396250		31	-1190430		31	-992729		31	-693449		31	-295731		31	208368		31	1.0304E6
32	-1799900		32	-1599130		32	-1396480		32	-1190890		32	-993020		32	-693698		32	-295741		32	208468		32	995345
33	-1799340		33	-1599180		33	-1396020		33	-1190450		33	-992790		33	-693790		33	-295521		33	208510		33	1.01038E6
34	-1799260		34	-1599240		34	-1396140		34	-1191240		34	-992534		34	-693967		34	-296019		34	208494		34	1.02234E6
35	-1799550		35	-1599370		35	-1396380		35	-1190750		35	-992793		35	-693857		35	-295580		35	208508		35	1.00508E6
36	-1800090		36	-1599300		36	-1396130		36	-1190910		36	-993208		36	-693897		36	-295418		36	208926		36	997050
37	-1800200		37	-1599230		37	-1396080		37	-1190300		37	-993125		37	-692791		37	-295394		37	208224		37	988444
38	-1799930		38	-1600060		38	-1396090		38	-1191040		38	-992864		38	-693265		38	-295491		38	208212		38	1.02137E6
39	-1799960		39	-1600040		39	-1395630		39	-1191190		39	-993180		39	-694025		39	-295249		39	208328		39	1.00378E6
40	-1799770		40	-1599460		40	-1395760		40	-1190650		40	-992939		40	-693451		40	-295580		40	208426		40	1.02377E6
41	-1800280		41	-1598510		41	-1395690		41	-1190640		41	-992404		41	-693797		41	-295576		41	208702		41	985203
42	-1799650		42	-1599360		42	-1395540		42	-1190310		42	-992481		42	-694212		42	-295306		42	208506		42	1.01071E6
43	-1799160		43	-1599290		43	-1396030		43	-1190790		43	-992715		43	-693693		43	-295425		43	208790		43	1.00214E6
44	-1798600		44	-1599660		44	-1395660		44	-1191120		44	-992441		44	-693715		44	-295463		44	208806		44	996613
45	-1799030		45	-1599320		45	-1395740		45	-1191110		45	-993054		45	-693681		45	-295506		45	208744		45	1.01474E6
46	-1799230		46	-1599360		46	-1395930		46	-1190930		46	-992906		46	-694013		46	-295268		46	209292		46	1.00615E6
47	-1799110		47	-1598630		47	-1396080		47	-1190930		47	-992522		47	-694560		47	-295462		47	209192		47	990724
48	-1798980		48	-1599170		48	-1395570		48	-1190800		48	-992922		48	-694117		48	-295508		48	209502		48	1.02059E6
49	-1799360		49	-1599370		49	-1395480		49	-1190810		49	-992843		49	-694449		49	-295245		49	208248		49	1.00121E6
50	-1799870		50	-1600020		50	-1395610		50	-1190880		50	-992786		50	-694193		50	-295131		50	209336		50	1.0047E6
51	-1800100		51	-1599120		51	-1395620		51	-1190770		51	-992400		51	-693793		51	-294896		51	208820		51	992427
52	-1799510		52	-1598620		52	-1395600		52	-1190730		52	-992354		52	-693923		52	-295222		52	208820		52	1.00123E6
53	-1799080		53	-1598620		53	-1395580		53	-1190250		53	-992843		53	-694317		53	-295096		53	208918		53	967783
54	-1799160		54	-1599190		54	-1395460		54	-1190900		54	-992236		54	-694060		54	-295803		54	209850		54	993933
55	-1799330		55	-1599620		55	-1395270		55	-1191360		55	-992528		55	-693604		55	-295124		55	209488		55	989617
56	-1799370		56	-1599510		56	-1395440		56	-1191340		56	-992243		56	-693778		56	-295286		56	210093		56	1.00992E6
57	-1799360		57	-1599150		57	-1395800		57	-1190490		57	-992546		57	-694685		57	-295355		57	209548		57	1.01457E6
58	-1799540		58	-1598800		58	-1395580		58	-1190830		58	-992831		58	-694995		58	-295049		58	209306		58	1.00806E6
59	-1798740		59	-1599010		59	-1395850		59	-1190850		59	-992349		59	-694617		59	-295673		59	209238		59	1.00239E6
60	-1799010		60	-1598840		60	-1395760		60	-1191120		60	-992102		60	-693938		60	-295374		60	209852		60	1.0171E6
61	-1798820		61	-1598510		61	-1395550		61	-1191040		61	-992631		61	-693715		61	-295616		61	209652		61	1.0047E6
62	-1799140		62	-1598900		62	-1395780		62	-1190460		62	-992398		62	-693938		62	-295550		62	210193		62	1.0027E6
63	-1798750		63	-1599230		63	-1396160		63	-1190850		63	-993299		63	-693685		63	-295358		63	209688		63	1.00472E6
64	-1799190		64	-1599070		64	-1396090		64	-1190580		64	-992330		64	-693967		64	-295155		64	209690		64	1.03256E6
65	-1798860		65	-1598540		65	-1396160		65	-1190060		65	-992787		65	-693890		65	-295065		65	209458		65	1.00909E6
66	-1798880		66	-1598410		66	-1395700		66	-1190770		66	-992236		66	-694242		66	-295178		66	209704		66	1.00762E6
67	-1798980		67	-1598970		67	-1395650		67	-1190630		67	-992496		67	-694115		67	-295576		67	209990		67	1.01304E6
68	-1798850		68	-1599370		68	-1396460		68	-1190550		68	-993459		68	-693551		68	-295805		68	209710		68	987689
69	-1798540		69	-1599000		69	-1396480		69	-1191180		69	-992564		69	-693462		69	-295668		69	210287		69	991959
70	-1798430		70	-1598260		70	-1396260		70	-1190630		70	-991929		70	-694249		70	-295625		70	209912		70	1.04214E6
71	-1799320		71	-1598340		71	-1396850		71	-1190070		71	-991664		71	-694225		71	-294976		71	210116		71	1.01238E6
72	-1799590		72	-1598570		72	-1396650		72	-1190730		72	-992690		72	-694434		72	-294935		72	210306		72	1.01896E6
73	-1799240		73	-1598760		73	-1397180		73	-1190670		73	-993040		73	-694609		73	-295479		73	210075		73	1.00152E6
74	-1798460		74	-1598550		74	-1396920		74	-1190160		74	-992254		74	-693648		74	-295061		74	209492		74	999480
75	-1798280		75	-1598080		75	-1396840		75	-1190210		75	-991958		75	-694115		75	-294860		75	210254		75	1.00179E6
76	-1798630		76	-1598500		76	-1396430		76	-1190440		76	-992913		76	-694253		76	-295571		76	209368		76	1.01402E6
77	-1799160		77	-1599320		77	-1396630		77	-1190070		77	-993221		77	-694325		77	-295499		77	209834		77	991786
78	-1799320		78	-1599790		78	-1396710		78	-1190090		78	-993148		78	-694340		78	-295477		78	209568		78	1.01338E6
79	-1798970		79	-1599180		79	-1396630		79	-1189580		79	-992590		79	-694037		79	-295054		79	210198		79	1.01251E6
80	-1799260		80	-1598560		80	-1396790		80	-1189970		80	-993474		80	-693950		80	-295410		80	209730		80	982486
81	-1799990		81	-1598300		81	-1396530		81	-1190630		81	-993348		81	-693825		81	-295454		81	210295		81	1.00992E6
82	-1800310		82	-1598720		82	-1396720		82	-1190580		82	-993972		82	-694303		82	-295522		82	210319		82	999980
83	-1799660		83	-1599500		83	-1397050		83	-1190730		83	-993180		83	-694407		83	-295405		83	209832		83	1.00811E6
84	-1799530		84	-1599340		84	-1396900		84	-1190940		84	-993950		84	-694549		84	-295229		84	210281		84	995678
85	-1799470		85	-1599300		85	-1396810		85	-1190920		85	-993759		85	-693982		85	-295242		85	209756		85	977101
86	-1798950		86	-1599070		86	-1396800		86	-1191020		86	-993773		86	-693783		86	-295429		86	210660		86	1.0185E6
87	-1798520		87	-1599420		87	-1396910		87	-1191280		87	-993454		87	-693560		87	-295194		87	210438		87	1.00684E6
88	-1798980		88	-1599140		88	-1396980		88	-1190760		88	-993677		88	-694191		88	-295448		88	210735		88	1.00511E6
89	-1799090		89	-1599010		89	-1397220		89	-1190860		89	-993665		89	-694015		89	-295643		89	210101		89	993155
90	-1798790		90	-1598790		90	-1396350		90	-1190450		90	-994806		90	-694354		90	-295311		90	209860		90	1.01462E6
91	-1798940		91	-1598870		91	-1396980		91	-1190650		91	-994738		91	-693703		91	-295341		91	210584		91	1.01522E6
92	-1798830		92	-1598850		92	-1396850		92	-1190530		92	-994420		92	-693506		92	-295346		92	210674		92	1.01117E6
93	-1798660		93	-1598520		93	-1396760		93	-1189820		93	-994439		93	-693994		93	-295222		93	210797		93	1.00937E6
94	-1798540		94	-1598560		94	-1397390		94	-1190230		94	-994742		94	-693961		94	-295425		94	210341		94	999373
95	-1799000		95	-1598740		95	-1396830		95	-1190270		95	-994637		95	-693960		95	-295281		95	210357		95	1.00991E6
96	-1798880		96	-1599210		96	-1396910		96	-1190110		96	-994396		96	-693054		96	-295254		96	210337		96	1.00505E6
97	-1799240		97	-1599050		97	-1396840		97	-1190630		97	-995864		97	-693191		97	-295370		97	210777		97	1.00731E6
98	-1798910		98	-1598640		98	-1396650		98	-1190980		98	-994620		98	-693466		98	-295429		98	210522		98	989775
99	-1798870		99	-1598560		99	-1396600		99	-1191080		99	-995166		99	-693644		99	-295193		99	209788		99	1.02263E6
100	-1798430		100	-1598590		100	-1396550		100	-1190490		100	-994960		100	-693873		100	-295370		100	210396		100	1.01888E6
101	-1798700		101	-1598680		101	-1396940		101	-1190240		101	-995032		101	-693583		101	-295734		101	210009		101	1.02728E6
102	-1798200		102	-1598900		102	-1397260		102	-1190130		102	-995051		102	-693274		102	-295664		102	210436		102	1.00343E6
103	-1798650		103	-1598910		103	-1396420		103	-1190410		103	-995120		103	-693654		103	-295226		103	210442		103	1.00772E6
104	-1798890		104	-1598610		104	-1396420		104	-1190520		104	-995295		104	-693660		104	-295411		104	209858		104	1.01268E6
105	-1799190		105	-1598690		105	-1396690		105	-1190650		105	-995267		105	-692965		105	-295179		105	210148		105	1.02993E6
106	-1799480		106	-1598380		106	-1396920		106	-1190940		106	-994974		106	-693339		106	-295454		106	209998		106	1.02687E6
107	-1799450		107	-1598030		107	-1396140		107	-1191400		107	-995162		107	-693239		107	-295382		107	210611		107	992531
108	-1798860		108	-1597990		108	-1396480		108	-1191970		108	-996147		108	-692942		108	-295559		108	211140		108	991352
109	-1797350		109	-1598460		109	-1396780		109	-1191130		109	-996118		109	-692735		109	-295669		109	210554		109	1.0065E6
110	-1797770		110	-1598270		110	-1396930		110	-1191810		110	-995556		110	-692597		110	-295712		110	210104		110	981858
111	-1798710		111	-1597970		111	-1396960		111	-1191270		111	-996226		111	-692901		111	-295835		111	210602		111	1.01675E6
112	-1799470		112	-1598090		112	-1396950		112	-1191240		112	-995096		112	-692696		112	-295655		112	210674		112	1.00132E6
113	-1799080		113	-1598480		113	-1397220		113	-1190610		113	-995882		113	-692966		113	-295993		113	210535		113	997877
114	-1798860		114	-1599240		114	-1396690		114	-1190730		114	-995853		114	-692766		114	-295910		114	210841		114	1.00065E6
115	-1799010		115	-1598960		115	-1396290		115	-1190840		115	-995500		115	-692770		115	-295733		115	210220		115	991433
116	-1798850		116	-1598980		116	-1396460		116	-1191450		116	-996096		116	-693365		116	-295313		116	210029		116	1.00844E6
117	-1798930		117	-1599050		117	-1396250		117	-1190990		117	-996050		117	-692792		117	-295544		117	210447		117	1.01833E6
118	-1799250		118	-1599520		118	-1396200		118	-1190740		118	-995722		118	-692593		118	-295701		118	211008		118	999359
119	-1799360		119	-1599460		119	-1396140		119	-1191310		119	-995505		119	-692940		119	-295678		119	210745		119	980053
120	-1798900		120	-1599270		120	-1396640		120	-1191200		120	-995837		120	-692706		120	-295617		120	210853		120	995584
121	-1798250		121	-1598810		121	-1397150		121	-1190930		121	-996615		121	-692724		121	-295754		121	211067		121	984482
122	-1798060		122	-1598010		122	-1396330		122	-1190750		122	-996642		122	-692375		122	-295796		122	211067		122	1.01444E6
123	-1798200		123	-1597670		123	-1396180		123	-1191190		123	-996434		123	-692629		123	-295720		123	211675		123	1.01111E6
124	-1798250		124	-1598400		124	-1396540		124	-1190980		124	-996014		124	-691971		124	-295892		124	211047		124	1.01654E6
125	-1798760		125	-1599040		125	-1396520		125	-1191130		125	-996568		125	-692367		125	-295913		125	211372		125	996012
126	-1798500		126	-1599060		126	-1396530		126	-1191050		126	-996315		126	-692241		126	-295997		126	211305		126	1.01297E6
127	-1798450		127	-1598160		127	-1396440		127	-1191330		127	-996042		127	-692418		127	-296188		127	211760		127	991948
128	-1798210		128	-1598460		128	-1396030		128	-1191030		128	-996021		128	-691757		128	-296027		128	211641		128	1.01607E6
129	-1798350		129	-1598050		129	-1396110		129	-1190950		129	-996035		129	-691846		129	-295385		129	211420		129	1.03357E6
130	-1798430		130	-1598510		130	-1395580		130	-1190890		130	-996352		130	-692167		130	-295794		130	211270		130	1.03953E6
131	-1797990		131	-1598370		131	-1395880		131	-1190800		131	-996226		131	-692415		131	-295733		131	211303		131	988114
132	-1797930		132	-1598490		132	-1396230		132	-1190800		132	-996396		132	-692452		132	-295968		132	211531		132	1.00761E6
133	-1798190		133	-1598040		133	-1395770		133	-1190190		133	-995940		133	-692824		133	-295587		133	211180		133	989730
134	-1798700		134	-1597900		134	-1396140		134	-1190350		134	-995750		134	-691994		134	-295740		134	210987		134	1.02196E6
135	-1798430		135	-1598000		135	-1396310		135	-1190930		135	-995981		135	-691857		135	-295650		135	211395		135	1.00783E6
136	-1798420		136	-1597910		136	-1396220		136	-1190630		136	-995649		136	-692109		136	-295310		136	211258		136	1.01177E6
137	-1798990		137	-1598040		137	-1396430		137	-1190760		137	-995532		137	-691325		137	-295800		137	211652		137	998623
138	-1798550		138	-1597500		138	-1396190		138	-1190750		138	-995673		138	-692341		138	-295830		138	212041		138	1.00729E6
139	-1797770		139	-1597420		139	-1396200		139	-1190440		139	-996371		139	-692563		139	-295311		139	211448		139	1.02256E6
140	-1797530		140	-1597350		140	-1396680		140	-1190980		140	-996113		140	-691887		140	-295098		140	211153		140	999897
141	-1797660		141	-1597670		141	-1395940		141	-1190780		141	-996299		141	-691993		141	-295437		141	211648		141	999057
142	-1797820		142	-1597930		142	-1396280		142	-1190530		142	-996191		142	-691481		142	-295923		142	211585		142	1.00585E6
143	-1798780		143	-1598180		143	-1395990		143	-1190190		143	-995314		143	-691911		143	-295283		143	211634		143	1.01586E6
144	-1798860		144	-1597860		144	-1396800		144	-1190930		144	-995364		144	-692002		144	-295676		144	211769		144	1.02787E6
145	-1797920		145	-1597720		145	-1396710		145	-1190760		145	-995376		145	-691642		145	-295481		145	212181		145	1.01703E6
146	-1797650		146	-1598070		146	-1396030		146	-1190390		146	-995915		146	-691635		146	-295418		146	212474		146	1.02199E6
147	-1798580		147	-1597920		147	-1395580		147	-1190500		147	-995666		147	-691717		147	-295338		147	212116		147	1.00296E6
148	-1798550		148	-1597830		148	-1395690		148	-1190640		148	-995712		148	-691631		148	-295580		148	212395		148	1.00327E6
149	-1798080		149	-1597430		149	-1396330		149	-1190630		149	-996208		149	-691673		149	-295381		149	212165		149	1.02665E6
150	-1798100		150	-1596990		150	-1396270		150	-1191040		150	-996390		150	-691327		150	-295429		150	211933		150	1.01918E6
151	-1797690		151	-1596540		151	-1396420		151	-1190900		151	-995962		151	-691744		151	-295416		151	211824		151	1.0266E6
152	-1798380		152	-1596850		152	-1396540		152	-1191320		152	-995940		152	-691992		152	-295438		152	211918		152	1.004E6
153	-1798980		153	-1597170		153	-1396050		153	-1190760		153	-996392		153	-691989		153	-295508		153	212198		153	1.01496E6
154	-1798970		154	-1597600		154	-1395940		154	-1191640		154	-996020		154	-691694		154	-295293		154	211997		154	1.04143E6
155	-1798100		155	-1597800		155	-1395550		155	-1191180		155	-995699		155	-691776		155	-295248		155	212404		155	1.01273E6
156	-1798190		156	-1597260		156	-1395960		156	-1191180		156	-995469		156	-691887		156	-295836		156	211857		156	1.01956E6
157	-1797810		157	-1596900		157	-1396510		157	-1191110		157	-995781		157	-692043		157	-296001		157	212303		157	1.03368E6
158	-1797470		158	-1597180		158	-1395940		158	-1191060		158	-995658		158	-691751		158	-295239		158	212557		158	1.00132E6
159	-1797740		159	-1597620		159	-1395680		159	-1191300		159	-995832		159	-691331		159	-295619		159	212011		159	1.00989E6
160	-1798690		160	-1597490		160	-1395920		160	-1191610		160	-994774		160	-691679		160	-295590		160	212828		160	1.00332E6
161	-1798840		161	-1598160		161	-1396450		161	-1191750		161	-994860		161	-691518		161	-294905		161	212940		161	978406
162	-1798390		162	-1597870		162	-1396160		162	-1191730		162	-995222		162	-691025		162	-295410		162	212182		162	996170
163	-1797790		163	-1597810		163	-1396580		163	-1191580		163	-994772		163	-691717		163	-295462		163	211713		163	1.01326E6
164	-1797420		164	-1597760		164	-1395980		164	-1191560		164	-994350		164	-691594		164	-295658		164	212385		164	1.01638E6
165	-1797430		165	-1597840		165	-1395630		165	-1191120		165	-994713		165	-691718		165	-296014		165	212359		165	994989
166	-1797600		166	-1597420		166	-1395640		166	-1191290		166	-994894		166	-691792		166	-295770		166	212432		166	1.0149E6
167	-1797340		167	-1597120		167	-1395480		167	-1190810		167	-995124		167	-691755		167	-295729		167	212708		167	993191
168	-1796810		168	-1597600		168	-1395580		168	-1191570		168	-995116		168	-691639		168	-295847		168	212632		168	995244
169	-1796360		169	-1597410		169	-1395800		169	-1191990		169	-994880		169	-691139		169	-295742		169	213489		169	1.01139E6
170	-1797020		170	-1597000		170	-1395350		170	-1191320		170	-994203		170	-691187		170	-296110		170	212931		170	1.01191E6
171	-1797240		171	-1596560		171	-1396210		171	-1191780		171	-994701		171	-691129		171	-295257		171	212866		171	987149
172	-1797260		172	-1596870		172	-1395930		172	-1191530		172	-993752		172	-691505		172	-295905		172	212675		172	989414
173	-1796970		173	-1597080		173	-1395980		173	-1191690		173	-993849		173	-691782		173	-295936		173	213073		173	1.0088E6
174	-1797450		174	-1596680		174	-1395800		174	-1191250		174	-994448		174	-691497		174	-295432		174	212822		174	1.01475E6
175	-1797300		175	-1596540		175	-1396010		175	-1190960		175	-993971		175	-691146		175	-295813		175	213334		175	1.0101E6
176	-1797140		176	-1597230		176	-1395780		176	-1191820		176	-994341		176	-690920		176	-295875		176	213434		176	974024
177	-1797050		177	-1597580		177	-1396130		177	-1191110		177	-994473		177	-690761		177	-295910		177	213112		177	1.02108E6
178	-1796990		178	-1597320		178	-1395670		178	-1191410		178	-993670		178	-691541		178	-295699		178	213377		178	1.00969E6
179	-1796440		179	-1596870		179	-1396330		179	-1191480		179	-994487		179	-691256		179	-295817		179	213425		179	1.0159E6
180	-1796570		180	-1596670		180	-1395820		180	-1191500		180	-994095		180	-691535		180	-295849		180	213525		180	1.00847E6
181	-1796300		181	-1596010		181	-1395470		181	-1191450		181	-994512		181	-690925		181	-295511		181	212921		181	1.00328E6
182	-1797040		182	-1595640		182	-1395570		182	-1191010		182	-994530		182	-690854		182	-295876		182	213626		182	1.01073E6
183	-1797600		183	-1596280		183	-1395640		183	-1191060		183	-993800		183	-690931		183	-295965		183	213490		183	1.01144E6
184	-1797690		184	-1597310		184	-1395710		184	-1191060		184	-994064		184	-690870		184	-295575		184	213562		184	1.01338E6
185	-1796710		185	-1597430		185	-1396060		185	-1191480		185	-993563		185	-691374		185	-295434		185	213539		185	1.00375E6
186	-1796660		186	-1596620		186	-1395470		186	-1191250		186	-993960		186	-690864		186	-295665		186	213565		186	1.01373E6
187	-1797140		187	-1595780		187	-1395190		187	-1191340		187	-994136		187	-690673		187	-295598		187	213459		187	1.00124E6
188	-1796710		188	-1595390		188	-1395640		188	-1191210		188	-993450		188	-690812		188	-295224		188	213626		188	990479
189	-1796480		189	-1595610		189	-1395580		189	-1190870		189	-992896		189	-690750		189	-295551		189	213644		189	1.00525E6
190	-1796950		190	-1596060		190	-1396170		190	-1190630		190	-993340		190	-691055		190	-295217		190	213740		190	1.00204E6
191	-1796750		191	-1596140		191	-1395850		191	-1190320		191	-993216		191	-690672		191	-295202		191	213500		191	1.01055E6
192	-1796520		192	-1596150		192	-1395270		192	-1191110		192	-993516		192	-690468		192	-294922		192	213797		192	1.03628E6
193	-1796030		193	-1596260		193	-1395820		193	-1191220		193	-993406		193	-690999		193	-294900		193	213661		193	1.00227E6
194	-1796620		194	-1595910		194	-1394880		194	-1190720		194	-993504		194	-689900		194	-295614		194	213464		194	1.00176E6
195	-1795820		195	-1595210		195	-1395250		195	-1191540		195	-993317		195	-689901		195	-295787		195	214139		195	1.04859E6
196	-1795930		196	-1594900		196	-1395670		196	-1191220		196	-992970		196	-690354		196	-294912		196	214033		196	1.01273E6
197	-1795600		197	-1595470		197	-1395450		197	-1191040		197	-993695		197	-690827		197	-294786		197	213896		197	1.02648E6
198	-1796380		198	-1595350		198	-1395580		198	-1190620		198	-993047		198	-690416		198	-294428		198	213928		198	1.00959E6
199	-1796690		199	-1595130		199	-1395130		199	-1190470		199	-993344		199	-690491		199	-295001		199	213840		199	1.01995E6
200	-1796970		200	-1594700		200	-1395320		200	-1191170		200	-993915		200	-690132		200	-294608		200	213590		200	1.00628E6
201	-1796310		201	-1595640		201	-1395020		201	-1190490		201	-993737		201	-690439		201	-294622		201	214066		201	1.00938E6
202	-1796420		202	-1595510		202	-1395470		202	-1189500		202	-993398		202	-690396		202	-294289		202	214241		202	1.00493E6
203	-1796020		203	-1595050		203	-1395770		203	-1190450		203	-993791		203	-690343		203	-294166		203	214456		203	1.00353E6
204	-1795800		204	-1595030		204	-1394540		204	-1190520		204	-993138		204	-690262		204	-294143		204	214332		204	992551
205	-1795450		205	-1595670		205	-1394930		205	-1190440		205	-993766		205	-690126		205	-293965		205	214407		205	988050
206	-1795490		206	-1595500		206	-1394890		206	-1190630		206	-993118		206	-690408		206	-294336		206	214387		206	1.00191E6
207	-1795560		207	-1595300		207	-1395180		207	-1190370		207	-993034		207	-689759		207	-293508		207	214885		207	981180
208	-1795950		208	-1596300		208	-1394890		208	-1190010		208	-993240		208	-690242		208	-293438		208	214694		208	993184
209	-1796300		209	-1596420		209	-1394970		209	-1189530		209	-992854		209	-690203		209	-293725		209	215226		209	1.00615E6
210	-1795760		210	-1595520		210	-1394930		210	-1189370		210	-992885		210	-691050		210	-293907		210	214229		210	1.02667E6
211	-1795260		211	-1594720		211	-1394660		211	-1189640		211	-993423		211	-690011		211	-293996		211	214739		211	1.01135E6
212	-1795590		212	-1595340		212	-1394780		212	-1189500		212	-993112		212	-689436		212	-294369		212	215431		212	1.01344E6
213	-1795400		213	-1594890		213	-1394410		213	-1189170		213	-993020		213	-689264		213	-294071		213	215147		213	1.00843E6
214	-1795020		214	-1594070		214	-1394860		214	-1189100		214	-993333		214	-689942		214	-293634		214	214863		214	1.00567E6
215	-1794400		215	-1593980		215	-1394880		215	-1189650		215	-993207		215	-689460		215	-293610		215	215269		215	1.01421E6
216	-1795370		216	-1594700		216	-1394980		216	-1189880		216	-993383		216	-688925		216	-293841		216	215503		216	997365
217	-1795410		217	-1594490		217	-1394650		217	-1189280		217	-993578		217	-689769		217	-293715		217	215501		217	992663
218	-1794770		218	-1593730		218	-1394460		218	-1189780		218	-992586		218	-689523		218	-293240		218	216026		218	1.02485E6
219	-1794150		219	-1593620		219	-1394480		219	-1189260		219	-992356		219	-689109		219	-293263		219	215408		219	1.01313E6
220	-1794840		220	-1593840		220	-1394220		220	-1189210		220	-992676		220	-689805		220	-293403		220	215467		220	1.01265E6
221	-1795420		221	-1594000		221	-1393920		221	-1189840		221	-992942		221	-689254		221	-293578		221	216167		221	1.00817E6
222	-1795270		222	-1593830		222	-1393740		222	-1189330		222	-992243		222	-689611		222	-293126		222	215793		222	1.01865E6
223	-1795250		223	-1593960		223	-1394080		223	-1189450		223	-992696		223	-689563		223	-293258		223	215783		223	1.01431E6
224	-1794800		224	-1594110		224	-1393850		224	-1189300		224	-993329		224	-689659		224	-293071		224	216361		224	1.01301E6
225	-1794590		225	-1593940		225	-1393760		225	-1189740		225	-992742		225	-690175		225	-292835		225	216103		225	989604
226	-1794690		226	-1593980		226	-1393670		226	-1189530		226	-992800		226	-689767		226	-292659		226	216835		226	1.02585E6
227	-1795370		227	-1594290		227	-1393480		227	-1189650		227	-992498		227	-689640		227	-292809		227	216219		227	1.02172E6
228	-1794620		228	-1594360		228	-1392910		228	-1189250		228	-992648		228	-690196		228	-292489		228	216320		228	1.02381E6
229	-1793570		229	-1594540		229	-1393410		229	-1189330		229	-992621		229	-689490		229	-292809		229	216964		229	999688
230	-1792890		230	-1594000		230	-1393540		230	-1189330		230	-991818		230	-689364		230	-292716		230	216368		230	1.03264E6
231	-1792950		231	-1593540		231	-1393550		231	-1189590		231	-992468		231	-689477		231	-292252		231	216570		231	1.00842E6
232	-1793790		232	-1593240		232	-1393290		232	-1188960		232	-992560		232	-689571		232	-292486		232	216788		232	1.00818E6
233	-1794370		233	-1593300		233	-1393610		233	-1189140		233	-992694		233	-689897		233	-292659		233	216505		233	1.01669E6
234	-1794280		234	-1592520		234	-1393310		234	-1188670		234	-992829		234	-689334		234	-292750		234	216203		234	1.0312E6
235	-1793400		235	-1591820		235	-1393740		235	-1188810		235	-992315		235	-688724		235	-292091		235	217012		235	1.03086E6
236	-1793140		236	-1591680		236	-1393700		236	-1189080		236	-992264		236	-689439		236	-292169		236	216654		236	1.0066E6
237	-1793070		237	-1591700		237	-1393510		237	-1189060		237	-991842		237	-689585		237	-292227		237	216666		237	1.00642E6
238	-1792850		238	-1591730		238	-1393940		238	-1189140		238	-992772		238	-689709		238	-291974		238	217005		238	1.02651E6
239	-1792680		239	-1590850		239	-1393780		239	-1189460		239	-991874		239	-689681		239	-291782		239	217091		239	1.02536E6
240	-1792290		240	-1590470		240	-1392990		240	-1189820		240	-991584		240	-689286		240	-291500		240	216843		240	1.00346E6
241	-1792590		241	-1591100		241	-1393380		241	-1189540		241	-992250		241	-689052		241	-291534		241	217271		241	1.00254E6
242	-1792800		242	-1591520		242	-1393540		242	-1189580		242	-991263		242	-688581		242	-291998		242	216910		242	1.03169E6
243	-1792840		243	-1591230		243	-1393170		243	-1189830		243	-991768		243	-688250		243	-291629		243	217001		243	990503
244	-1792680		244	-1590740		244	-1393840		244	-1189930		244	-991821		244	-689007		244	-291624		244	217558		244	1.03039E6
245	-1792960		245	-1590840		245	-1393770		245	-1189890		245	-992277		245	-689273		245	-291755		245	216406		245	1.02718E6
246	-1792180		246	-1590160		246	-1393420		246	-1189530		246	-991996		246	-688596		246	-291863		246	217252		246	983792
247	-1791770		247	-1589880		247	-1393460		247	-1189490		247	-992022		247	-689461		247	-291500		247	218209		247	997725
248	-1792290		248	-1589900		248	-1393170		248	-1189250		248	-991694		248	-689535		248	-291652		248	217402		248	1.0115E6
249	-1792560		249	-1590210		249	-1393340		249	-1189470		249	-992157		249	-688959		249	-291116		249	217509		249	995808
250	-1792310		250	-1589860		250	-1393610		250	-1189380		250	-991750		250	-688913		250	-290655		250	217312		250	986022
251	-1792710		251	-1589570		251	-1393050		251	-1189660		251	-991530		251	-688740		251	-290747		251	217965		251	970418
252	-1792320		252	-1589910		252	-1393160		252	-1189980		252	-991216		252	-688670		252	-291102		252	218231		252	1.02286E6
253	-1791060		253	-1590020		253	-1393470		253	-1189420		253	-991139		253	-688617		253	-291001		253	217873		253	994576
254	-1790050		254	-1589600		254	-1393910		254	-1189320		254	-991017		254	-688748		254	-290786		254	217760		254	1.00648E6
255	-1790270		255	-1589310		255	-1393270		255	-1189780		255	-990746		255	-688684		255	-290406		255	217834		255	1.00875E6
256	-1790720		256	-1589090		256	-1393240		256	-1189690		256	-991302		256	-688388		256	-290723		256	218496		256	1.01143E6
257	-1790620		257	-1589050		257	-1393620		257	-1189450		257	-990562		257	-688496		257	-290701		257	218073		257	1.02702E6
258	-1790300		258	-1588920		258	-1393170		258	-1189600		258	-989907		258	-688108		258	-290515		258	217723		258	1.02358E6
259	-1789490		259	-1588430		259	-1393160		259	-1189060		259	-990249		259	-687871		259	-290190		259	217991		259	1.01226E6
260	-1789700		260	-1588450		260	-1393320		260	-1189210		260	-990155		260	-687770		260	-289943		260	218502		260	1.01122E6
261	-1789740		261	-1588350		261	-1393240		261	-1189480		261	-990189		261	-688099		261	-289805		261	218323		261	1.00897E6
262	-1790070		262	-1587950		262	-1392900		262	-1189330		262	-990316		262	-687874		262	-290076		262	218663		262	1.00365E6
263	-1790020		263	-1586830		263	-1393110		263	-1189740		263	-990638		263	-687863		263	-289683		263	219144		263	996521
264	-1789460		264	-1587020		264	-1393480		264	-1189370		264	-991134		264	-687275		264	-289800		264	218827		264	1.01412E6
265	-1788940		265	-1587000		265	-1393260		265	-1189340		265	-990578		265	-687777		265	-289314		265	219668		265	1.0033E6
266	-1788420		266	-1586070		266	-1393000		266	-1189140		266	-990354		266	-686944		266	-289313		266	219679		266	990414
267	-1788440		267	-1585140		267	-1392950		267	-1188920		267	-989853		267	-687194		267	-289632		267	219457		267	1.01391E6
268	-1787700		268	-1585480		268	-1392700		268	-1189280		268	-990177		268	-686890		268	-289284		268	219534		268	1.021E6
269	-1787160		269	-1586360		269	-1392950		269	-1189200		269	-990112		269	-687506		269	-289484		269	220318		269	1.00872E6
270	-1786970		270	-1586260		270	-1392580		270	-1189100		270	-990273		270	-686734		270	-289085		270	220391		270	1.03505E6
271	-1787220		271	-1585570		271	-1392050		271	-1189280		271	-989705		271	-686589		271	-288704		271	220315		271	1.02802E6
272	-1787880		272	-1584730		272	-1391990		272	-1189100		272	-989417		272	-686596		272	-288815		272	220112		272	1.00233E6
273	-1787910		273	-1583650		273	-1391690		273	-1189300		273	-990333		273	-686235		273	-288651		273	220639		273	989225
274	-1786980		274	-1583300		274	-1392120		274	-1189270		274	-989433		274	-685851		274	-288571		274	220784		274	1.00676E6
275	-1786570		275	-1583720		275	-1392100		275	-1188920		275	-989825		275	-686138		275	-288390		275	221300		275	1.03009E6
276	-1785820		276	-1583760		276	-1391670		276	-1189400		276	-989888		276	-685775		276	-288682		276	221102		276	1.01347E6
277	-1785330		277	-1582860		277	-1391090		277	-1189030		277	-989686		277	-686228		277	-288384		277	220999		277	1.00261E6
278	-1784990		278	-1582100		278	-1391480		278	-1188670		278	-989016		278	-684806		278	-288468		278	221345		278	1.01697E6
279	-1785290		279	-1582020		279	-1390960		279	-1188520		279	-989008		279	-685055		279	-288749		279	222273		279	1.01329E6
280	-1784540		280	-1582270		280	-1391100		280	-1188650		280	-988563		280	-685474		280	-287642		280	222562		280	1.02688E6
281	-1784020		281	-1581700		281	-1390960		281	-1188770		281	-989370		281	-685383		281	-287691		281	222814		281	1.01946E6
282	-1783860		282	-1581350		282	-1390360		282	-1188860		282	-989571		282	-685247		282	-288136		282	222629		282	1.01062E6
283	-1783840		283	-1580820		283	-1390230		283	-1188860		283	-988955		283	-685531		283	-287422		283	222864		283	1.03027E6
284	-1783690		284	-1580570		284	-1390080		284	-1188260		284	-988769		284	-685022		284	-287528		284	223502		284	1.01138E6
285	-1783470		285	-1579890		285	-1389910		285	-1188420		285	-988576		285	-685008		285	-287605		285	223873		285	1.02054E6
286	-1782400		286	-1579580		286	-1389890		286	-1187740		286	-987730		286	-684984		286	-287386		286	224181		286	1.00606E6
287	-1782100		287	-1578440		287	-1389270		287	-1187720		287	-988023		287	-684961		287	-287611		287	224946		287	996071
288	-1781630		288	-1577370		288	-1389030		288	-1187660		288	-988401		288	-684166		288	-287174		288	224809		288	1.01762E6
289	-1781200		289	-1576570		289	-1388670		289	-1187740		289	-987956		289	-684697		289	-287066		289	225643		289	1.02542E6
290	-1780200		290	-1575810		290	-1388740		290	-1187450		290	-987921		290	-684603		290	-286596		290	225870		290	1.0279E6
291	-1780270		291	-1575590		291	-1388840		291	-1187190		291	-987652		291	-684630		291	-287067		291	226697		291	1.03568E6
292	-1780590		292	-1575740		292	-1388650		292	-1187170		292	-987382		292	-684503		292	-287093		292	226714		292	1.02334E6
293	-1779160		293	-1575750		293	-1388080		293	-1187140		293	-986895		293	-684732		293	-286831		293	226546		293	1.02555E6
294	-1778220		294	-1574730		294	-1388030		294	-1186550		294	-986933		294	-684846		294	-286603		294	227224		294	1.02048E6
295	-1777560		295	-1574000		295	-1388090		295	-1186470		295	-986436		295	-684343		295	-286150		295	227726		295	1.02452E6
296	-1777630		296	-1573280		296	-1387280		296	-1186210		296	-986430		296	-684035		296	-285946		296	228581		296	1.00209E6
297	-1776830		297	-1572770		297	-1386710		297	-1185740		297	-985140		297	-684120		297	-286237		297	229335		297	1.00052E6
298	-1776760		298	-1572460		298	-1386630		298	-1185380		298	-985278		298	-683679		298	-285861		298	229096		298	1.03497E6
299	-1775940		299	-1572270		299	-1385760		299	-1185880		299	-984489		299	-684094		299	-285613		299	230116		299	1.01933E6
300	-1775470		300	-1571360		300	-1385520		300	-1185770		300	-984688		300	-683944		300	-285698		300	230328		300	1.02499E6
301	-1774460		301	-1570040		301	-1385630		301	-1184730		301	-984123		301	-684496		301	-285635		301	230956		301	1.01593E6
302	-1773230		302	-1568600		302	-1384840		302	-1184490		302	-983717		302	-684007		302	-285233		302	231664		302	1.00523E6
303	-1772450		303	-1568100		303	-1384770		303	-1184730		303	-983058		303	-683424		303	-284820		303	231800		303	1.04567E6
304	-1772680		304	-1567030		304	-1384650		304	-1184100		304	-983206		304	-683128		304	-284723		304	232426		304	1.05459E6
305	-1772440		305	-1566260		305	-1384810		305	-1183580		305	-982133		305	-682643		305	-284206		305	233431		305	1.04754E6
306	-1771760		306	-1564700		306	-1384080		306	-1182910		306	-981716		306	-683048		306	-283858		306	234301		306	1.04916E6
307	-1770620		307	-1564620		307	-1384000		307	-1182600		307	-981664		307	-682162		307	-284492		307	234813		307	1.06055E6
308	-1769350		308	-1563790		308	-1383650		308	-1182320		308	-981491		308	-682985		308	-283974		308	235737		308	1.07462E6
309	-1768410		309	-1562490		309	-1383540		309	-1181590		309	-980938		309	-682168		309	-283676		309	236353		309	1.0702E6
310	-1767360		310	-1560450		310	-1382880		310	-1181050		310	-979127		310	-682446		310	-283548		310	237151		310	1.09126E6
311	-1766050		311	-1559550		311	-1382050		311	-1181090		311	-979248		311	-682441		311	-283048		311	237925		311	1.08587E6
312	-1764680		312	-1558480		312	-1381770		312	-1180540		312	-978262		312	-681806		312	-282976		312	238685		312	1.08824E6
313	-1763390		313	-1557190		313	-1381660		313	-1180190		313	-977933		313	-681236		313	-282164		313	239773		313	1.09704E6
314	-1761900		314	-1555910		314	-1381030		314	-1179260		314	-976593		314	-680712		314	-281660		314	240780		314	1.09544E6
315	-1761090		315	-1554700		315	-1380390		315	-1178920		315	-976616		315	-680914		315	-281131		315	241502		315	1.11318E6
316	-1760780		316	-1553380		316	-1379940		316	-1179060		316	-976168		316	-680630		316	-280895		316	242684		316	1.12302E6
317	-1759560		317	-1551610		317	-1379710		317	-1178570		317	-974769		317	-680128		317	-280834		317	244496		317	1.1138E6
318	-1758490		318	-1550100		318	-1378550		318	-1177650		318	-973883		318	-679890		318	-280146		318	245810		318	1.12239E6
[truncated: 535 more rows]

[truncated: 22 more sheets: Figure 4a, Figure 4b, Figure 6a, Figure 6b, Figure 6c, Figure S3, Figure S7, Figure S8, Figure S11, Figure S12, Figure S13, Figure S14, Figure S18, Figure S20, Figure S22, Figure S25, Figure S28, Figure S30, Figure S31, Fgure S32 …]
